# Supplementary material for: Arginine methylation expands the regulatory mechanisms and extends the genomic landscape under E2F control
Source: Sci Adv. 2019 Jun 26;5(6):eaaw4640. doi: 10.1126/sciadv.aaw4640 (PMC6594773; doi:10.1126/sciadv.aaw4640)
Supplement: Table S1 [file aaw4640_Table_S1.xlsx]

## Sheet: wt_up_list
Gene ID	baseMean	log2FoldChange	pvalue	padj
HS6ST3	136.02	4.19014	6.65491e-63	3.62915e-60
TMEM132E	1328.27	4.15948	4.13562e-183	7.44246e-179
FGF4	75.4211	4.00703	1.02585e-41	1.75822e-39
GRIK3	108.907	3.8885	1.4812e-44	3.06386e-42
CMPK2	372.354	3.85926	2.58655e-69	2.1158e-66
CBLN2	104.758	3.7231	1.27388e-39	1.95938e-37
SHISA7	108.832	3.68832	3.64767e-38	5.16878e-36
ZBTB8B	101.572	3.65846	1.50809e-39	2.28064e-37
GABBR2	660.047	3.62532	3.89602e-84	8.76409e-81
SHISA6	86.9428	3.51258	1.18973e-33	1.32163e-31
SYK	122.819	3.47103	1.39959e-46	3.14837e-44
C7orf57	189.394	3.37443	9.02803e-56	3.69247e-53
CAMK2B	288.655	3.36411	7.39509e-64	4.43607e-61
FAM184A	366.94	3.31004	1.83347e-75	1.83306e-72
SCRT1	119.249	3.29495	1.37957e-34	1.61212e-32
PITX3	76.5623	3.27265	2.08321e-26	1.4936e-24
NOS1	1060.08	3.26943	4.15492e-62	2.13634e-59
C1QL2	103.141	3.26054	8.79587e-27	6.46084e-25
HEY1	1008.01	3.23516	6.23202e-58	2.95135e-55
TM6SF1	488.478	3.08291	3.09221e-50	9.27457e-48
NR4A2	297.773	3.06693	2.1569e-35	2.65882e-33
FAM159B	146.66	3.04528	1.72103e-31	1.68324e-29
PREX2	173.845	3.04241	5.12107e-36	6.49006e-34
FGF5	620.144	3.02103	1.76906e-84	4.548e-81
CDC20B	98.2247	3.00051	2.65042e-30	2.42117e-28
SORCS1	655.716	2.97533	3.5119e-79	4.21334e-76
SYT10	165.362	2.97125	1.52141e-35	1.90133e-33
CTNND2	383.577	2.94306	1.14419e-55	4.57576e-53
MAN1C1	729.224	2.94078	4.89886e-82	7.34666e-79
MYB	598.833	2.92725	6.82133e-51	2.19208e-48
EPB41L4B	1177.32	2.91167	7.70947e-67	5.33614e-64
MAP3K5	972.711	2.90586	5.43952e-53	1.9194e-50
NR4A3	202.238	2.88606	1.32401e-39	2.01923e-37
KCNG3	266.1	2.83997	1.08315e-46	2.4674e-44
ARHGAP20	316.276	2.82296	2.14102e-50	6.64306e-48
ANKRD20A4	103.241	2.81414	3.55811e-22	1.78361e-20
ANO1	748.946	2.7941	3.69829e-69	2.89367e-66
PRRG4	554.913	2.74828	3.81243e-48	9.39842e-46
NTRK2	190.256	2.748	3.09588e-42	5.4621e-40
C2orf72	749.996	2.74574	2.42668e-65	1.61743e-62
DRD5	38.904	2.73227	7.62963e-19	2.95275e-17
CD83	1204.27	2.66875	1.24254e-79	1.72006e-76
WNT2	31.4658	2.65557	3.06902e-15	8.13402e-14
DSCAML1	28.2339	2.63858	1.25875e-16	3.89888e-15
EBF2	39.7795	2.63284	5.69183e-18	2.02832e-16
KCNK10	275.664	2.61721	2.13083e-33	2.31003e-31
LRRC36	74.2339	2.6132	1.32398e-22	6.94646e-21
CCDC176	753.217	2.60268	1.62657e-63	9.44248e-61
STXBP5L	473.65	2.60215	6.95236e-26	4.72131e-24
MAL2	333.284	2.59829	4.20427e-44	8.40668e-42
HOXA13	249.436	2.58084	4.86539e-38	6.84044e-36
CUX2	173.219	2.57651	1.91352e-33	2.08701e-31
CACNA1C	686.373	2.56783	1.18857e-40	1.96234e-38
NOTUM	820.524	2.55275	1.40121e-55	5.48179e-53
RCOR2	177.224	2.53705	5.96498e-26	4.08159e-24
ZDHHC22	256.655	2.5309	4.61971e-50	1.36289e-47
SBK1	819.01	2.51001	6.29049e-65	4.04298e-62
SKIDA1	294.411	2.50095	1.39662e-51	4.65438e-49
NKX1-1	18.7116	2.48767	5.93441e-13	1.18794e-11
PEG10	1050.99	2.48402	4.28105e-41	7.13349e-39
BCL2	638.256	2.48223	8.58382e-40	1.34326e-37
RNF148	23.678	2.48076	3.80701e-13	7.82982e-12
NT5E	16.6579	2.46191	4.29039e-13	8.76389e-12
RBP4	716.523	2.46005	1.22478e-36	1.59719e-34
CCDC85A	296.4	2.45374	2.72521e-41	4.58345e-39
ADAM22	717.068	2.42923	2.60468e-51	8.5225e-49
CRTAC1	370.519	2.42297	2.86887e-42	5.1117e-40
ZNRF2	832.116	2.41072	3.38183e-45	7.15994e-43
GCH1	621.163	2.40031	5.0547e-42	8.74657e-40
KRT34	728.909	2.39561	5.38844e-31	5.13071e-29
RIMS4	4819.91	2.39547	7.73624e-71	6.96107e-68
TP73	1858.65	2.39327	6.26408e-64	3.88719e-61
2011-03-01	28.1626	2.38407	7.45204e-13	1.47858e-11
ADCY1	2813.19	2.37761	3.8551e-49	1.05116e-46
UNCX	28.1041	2.36878	6.35876e-13	1.26865e-11
RHOU	569.017	2.36657	6.93892e-40	1.09538e-37
LHX2	29.5342	2.36115	7.45334e-14	1.67453e-12
NTSR1	37.2774	2.34496	6.72529e-15	1.73393e-13
TTC9	987.347	2.33219	5.1617e-40	8.29374e-38
RIMKLA	311.074	2.32563	2.34304e-47	5.40581e-45
LOC113230	223.131	2.29712	4.44813e-21	2.03686e-19
FAM222A	687.825	2.28785	1.24955e-43	2.41794e-41
RRM2	41892	2.28387	3.44987e-70	2.95637e-67
PLCL2	1035.19	2.27478	6.51274e-63	3.62915e-60
EVA1C	151.547	2.24708	9.32613e-27	6.82248e-25
FGFR3	714.029	2.23323	1.26021e-49	3.54355e-47
C17orf103	560.078	2.22251	1.45085e-43	2.74837e-41
GLUD1	11031.5	2.21528	1.02767e-37	1.43363e-35
MTURN	1310.93	2.2063	1.84289e-46	4.09439e-44
USP49	2796.35	2.19652	3.78564e-43	7.02333e-41
IGDCC3	58.9863	2.19269	5.98221e-14	1.37667e-12
LMO2	95.8363	2.1839	1.43611e-23	8.33684e-22
GRHL1	396.971	2.17746	3.61038e-32	3.67076e-30
FAM221A	244.996	2.1734	4.86645e-29	4.15056e-27
COLEC12	625.377	2.16156	6.7998e-37	8.99774e-35
ASIC2	42.6874	2.16041	4.27036e-13	8.73289e-12
GRM8	264.017	2.15854	1.26554e-29	1.12746e-27
GABRD	220.435	2.15531	4.27918e-27	3.18215e-25
LRRC75A	411.322	2.1531	2.94106e-29	2.58182e-27
EYA2	396.032	2.15258	8.8358e-49	2.33837e-46
EPHA4	462.496	2.14529	2.563e-26	1.82307e-24
MAP7	236.675	2.14231	3.83552e-45	8.02605e-43
AFF3	827.116	2.12196	3.55088e-29	3.0722e-27
MESP1	92.0117	2.12005	7.22116e-14	1.62847e-12
STOX1	75.2219	2.11899	7.71915e-16	2.20498e-14
BMPER	82.5086	2.11376	1.46773e-19	6.01669e-18
HUNK	1824.34	2.1133	5.71032e-57	2.50641e-54
KIAA1244	3273.54	2.11164	6.92449e-28	5.48956e-26
PPP1R1B	26.5694	2.10308	2.03126e-11	3.37842e-10
GRIN3A	48.6637	2.09671	1.12891e-12	2.19157e-11
WNT9A	42.4905	2.0954	1.48383e-12	2.84377e-11
GRAMD1C	993.196	2.08797	1.80679e-38	2.6012e-36
ANTXR2	914.607	2.08653	2.64348e-50	8.06305e-48
PDX1	27.7651	2.07662	2.44452e-10	3.51652e-09
HRK	193.897	2.07619	5.46022e-35	6.55081e-33
MYCT1	19.087	2.06979	2.75846e-09	3.43301e-08
CPEB3	311.054	2.062	1.45241e-21	6.93304e-20
SLC9A3R1	5074.73	2.04468	5.00816e-43	9.10372e-41
NECAB2	253.757	2.02859	1.74821e-23	1.00194e-21
PDZRN3	253.062	2.02556	8.98274e-26	6.05443e-24
ADAMTSL3	1315.22	2.01895	6.88671e-37	9.04622e-35
RASGRP1	206.421	2.01845	2.40484e-18	8.94162e-17
HCN4	325.256	2.01833	3.04506e-27	2.30248e-25
COBLL1	1370.93	2.01832	5.67579e-44	1.12243e-41
PITPNC1	413.151	2.01488	2.12259e-47	5.02606e-45
PPM1L	93.5183	2.01346	9.70069e-15	2.46573e-13
GNAL	1920.38	1.99408	2.47517e-41	4.20219e-39
KLHL21	1676.54	1.99147	1.08644e-32	1.1501e-30
SYT9	143.704	1.9813	2.80585e-16	8.27773e-15
CHST2	1146.93	1.98112	3.75671e-56	1.60966e-53
OLFM1	2080.05	1.97915	9.7145e-49	2.53365e-46
RAC3	461.543	1.97694	2.52325e-26	1.80192e-24
RHOBTB2	3659.27	1.97423	9.66787e-63	5.11715e-60
CACNA1E	24.8085	1.97153	7.06907e-10	9.55068e-09
EMX1	131.133	1.97083	2.02459e-18	7.60636e-17
FOXO1	532.94	1.9667	1.83401e-23	1.04446e-21
COL15A1	31.9347	1.96262	2.04005e-10	2.9751e-09
APBA1	170.091	1.96145	2.24127e-23	1.26836e-21
ABHD17C	666.248	1.96112	1.09317e-48	2.81038e-46
CCND3	3101.99	1.95828	1.42184e-33	1.56978e-31
SLC5A8	17.6614	1.95343	1.16825e-08	1.334e-07
NELL1	80.5192	1.95223	9.67128e-15	2.46173e-13
KCNK13	157.911	1.94906	5.31464e-25	3.37959e-23
CA2	1030.61	1.93572	3.37088e-28	2.78268e-26
RTBDN	128.335	1.93521	1.79517e-19	7.30903e-18
OVOL2	131.082	1.93393	8.84413e-21	3.96905e-19
NGFR	343.593	1.92755	3.91645e-28	3.21828e-26
DKK2	33.6375	1.92548	5.51321e-10	7.52775e-09
ELTD1	158.672	1.91891	9.31648e-16	2.62378e-14
ATRNL1	1237.41	1.90893	2.89954e-32	3.01619e-30
STMND1	25.214	1.90437	7.11494e-09	8.39609e-08
LHX8	27.4001	1.88597	1.70517e-08	1.88955e-07
MBOAT1	747.481	1.88277	1.38988e-57	6.41339e-55
CHST8	72.1212	1.88094	1.03828e-14	2.63169e-13
2003-09-01	1515.29	1.87986	3.32304e-44	6.71927e-42
MPPED1	11.3431	1.87391	8.72741e-08	8.60123e-07
GPR112	33.6659	1.87274	8.75713e-09	1.01804e-07
POU4F3	16.4715	1.87089	7.62097e-08	7.57718e-07
DOCK8	141.664	1.84294	2.20983e-18	8.25063e-17
CITED1	149.156	1.84207	2.1855e-13	4.64897e-12
SYT5	87.7979	1.82898	3.54464e-12	6.47607e-11
MAPK8IP2	45.2623	1.82694	1.44039e-09	1.86216e-08
VIPR2	35.0773	1.82445	1.38641e-09	1.80273e-08
SIX2	304.174	1.82131	3.33559e-24	2.04174e-22
CCDC173	55.8053	1.81857	1.39769e-11	2.36399e-10
GABRG3	129.915	1.81495	2.01195e-16	6.07669e-15
KCNK2	65.1018	1.81037	1.26352e-10	1.90598e-09
SKOR2	14.5838	1.80939	2.28027e-07	2.08515e-06
LEF1	837.427	1.7941	2.73954e-52	9.48093e-50
FOS	537.132	1.79098	1.10928e-11	1.90302e-10
ZNF704	3546.26	1.78519	1.43251e-24	8.8895e-23
RASEF	1370.79	1.78453	1.18182e-25	7.84796e-24
RHEBL1	300.03	1.78165	3.11933e-25	2.00484e-23
CACNA1B	222.242	1.77864	4.79248e-28	3.90251e-26
PLXNC1	614.593	1.77338	2.63874e-22	1.34906e-20
KHDRBS3	2188.31	1.76776	4.53014e-31	4.33641e-29
GFOD1	309.428	1.76582	5.44913e-31	5.16118e-29
ANKRD18A	622.833	1.76125	9.79217e-12	1.69605e-10
TCEAL2	724.119	1.75976	3.21133e-16	9.39692e-15
SH3GL2	149.234	1.75727	9.21698e-14	2.05537e-12
C17orf96	283.676	1.74406	4.0312e-28	3.29752e-26
SLC32A1	38.0614	1.74399	3.60835e-10	5.08105e-09
ERBB4	14.4356	1.74114	4.4922e-07	3.85328e-06
PINLYP	60.6134	1.73993	1.85614e-11	3.10149e-10
RTN4RL1	63.6974	1.73767	1.1163e-11	1.91323e-10
TGFA	776.652	1.73116	1.37501e-34	1.61212e-32
CHRNA3	248.665	1.73106	3.85093e-23	2.13893e-21
GALR1	13.536	1.72577	6.2447e-07	5.21e-06
BARX2	32.0885	1.7216	4.27662e-09	5.18962e-08
UNC5B	1242.78	1.72096	2.9886e-38	4.26847e-36
PGM5	246.86	1.72092	1.2393e-19	5.11523e-18
SLC24A4	150.09	1.71858	1.76093e-19	7.18586e-18
VWA5B2	494.705	1.71853	7.11015e-21	3.20687e-19
SLC18A3	35.3923	1.71564	4.7945e-08	4.97876e-07
SLC27A6	361.958	1.70754	2.35273e-19	9.45081e-18
EML6	1840.49	1.70512	6.27027e-28	4.99291e-26
FOXK1	9464	1.70497	1.09302e-16	3.41493e-15
ZDHHC23	3042.86	1.70177	6.5295e-37	8.70407e-35
OTUD1	398.836	1.69597	4.39062e-19	1.72896e-17
EBF3	247.561	1.67936	2.62652e-18	9.70571e-17
TTPA	287.101	1.66997	6.13147e-28	4.94807e-26
TOX	106.945	1.6686	7.17165e-14	1.62137e-12
ST7	470.328	1.66225	3.85661e-27	2.89181e-25
ULK2	204.69	1.65919	7.80125e-14	1.75051e-12
TMEM201	3764.95	1.65545	3.35267e-43	6.28486e-41
MB21D1	948.371	1.65167	6.91182e-27	5.11873e-25
ITGA11	48.8846	1.64865	1.75288e-09	2.2404e-08
PGBD5	542.493	1.64357	1.93575e-44	3.9586e-42
ADCY2	121.912	1.63816	1.57812e-15	4.33584e-14
RORB	78.4868	1.63266	3.86023e-11	6.24157e-10
SLC47A1	88.2979	1.63145	4.91486e-12	8.87139e-11
JAG2	737.887	1.62764	5.76682e-28	4.67476e-26
ANKS1B	72.8042	1.62551	3.34032e-10	4.74072e-09
P2RX2	15.4984	1.62495	4.05563e-06	2.95128e-05
HDAC9	1022.66	1.61977	1.47379e-24	9.11422e-23
CDKN1C	232.471	1.61527	8.97863e-12	1.56569e-10
KCNQ3	1363.64	1.6112	6.34901e-19	2.47846e-17
LRRC56	35.6587	1.611	6.96854e-08	7.00506e-07
LRRC63	33.7712	1.60588	1.81342e-07	1.68915e-06
MTUS2	87.0532	1.60404	6.66593e-12	1.17955e-10
QRICH2	735.564	1.60298	1.73474e-11	2.90673e-10
VSTM2A	16.173	1.59148	3.63092e-06	2.66268e-05
JMY	608.701	1.59001	2.4174e-21	1.12996e-19
SRGAP1	550.153	1.58806	1.66878e-14	4.13087e-13
C18orf42	10.2678	1.58528	6.76298e-06	4.72831e-05
CCDC64	981.97	1.58499	1.11878e-32	1.1774e-30
MED12L	915.145	1.58175	2.40317e-14	5.8601e-13
FZD8	439.122	1.58092	4.72043e-29	4.04518e-27
KCNH8	58.5512	1.57859	1.18233e-08	1.34837e-07
ARHGDIG	48.9413	1.57818	6.18498e-07	5.16736e-06
C3orf80	61.8062	1.57599	2.82409e-10	4.02713e-09
BMP6	257.592	1.57577	2.08759e-17	6.94422e-16
LHX3	10.0796	1.5749	7.56821e-06	5.23232e-05
PAPPA2	214.796	1.57386	6.99429e-09	8.26999e-08
FLT1	21.6998	1.57224	1.40878e-06	1.10951e-05
DGKH	257.218	1.56605	7.71722e-13	1.52614e-11
SFT2D2	311.472	1.55892	4.24008e-09	5.15571e-08
SLC16A10	85.5272	1.55619	8.62537e-12	1.50701e-10
GPR4	125.968	1.5539	2.71781e-16	8.04436e-15
WT1	378.21	1.55152	1.3722e-19	5.63794e-18
UBE2QL1	94.4076	1.55045	5.01461e-10	6.92047e-09
LHFPL3	28.1114	1.54978	4.60202e-06	3.30875e-05
FNDC5	93.5578	1.54748	9.54159e-12	1.65744e-10
NOS1AP	146.874	1.54323	2.52227e-16	7.49023e-15
CCNE1	5531.88	1.54292	1.22991e-37	1.70257e-35
RYR2	53.9684	1.53952	1.01469e-07	9.85976e-07
ASXL3	57.3425	1.53821	1.13482e-08	1.29995e-07
BMP2	524.707	1.53786	8.42052e-20	3.49161e-18
TIAM1	3333.82	1.53762	1.6812e-20	7.36127e-19
IGFBPL1	861.526	1.53275	3.63461e-29	3.12959e-27
FGD6	370.491	1.5301	3.34989e-15	8.82643e-14
ADRA2B	28.4047	1.52867	1.16753e-06	9.32984e-06
ROR2	833.875	1.52536	1.71298e-33	1.87968e-31
HOXA4	145.79	1.52006	2.01251e-16	6.07669e-15
DLGAP1	183.067	1.51892	1.83013e-12	3.48518e-11
KCTD8	93.6495	1.5183	3.90516e-12	7.09154e-11
FLRT1	151.156	1.51784	6.16072e-10	8.3548e-09
PELI1	591.114	1.51341	1.38574e-16	4.26285e-15
SLC9A2	138.907	1.51301	3.72037e-13	7.66039e-12
PPP1R13B	913.592	1.5119	1.35959e-25	8.99528e-24
NUTM2G	112.707	1.51118	1.53581e-06	1.20324e-05
PCDH11X	64.5917	1.50862	7.13304e-09	8.40643e-08
FOSB	98.8467	1.50587	2.85327e-07	2.5546e-06
LRRC45	2736.85	1.50424	3.84644e-32	3.8888e-30
KIAA0895	414.226	1.50324	8.39984e-18	2.92386e-16
GBX1	29.7743	1.49827	4.7759e-07	4.07525e-06
PRDM12	13.973	1.49796	1.48303e-05	9.56579e-05
ACSM4	41.118	1.49741	1.69258e-06	1.32031e-05
BCL2L11	1649.27	1.49366	2.63874e-35	3.20856e-33
HIST1H2AH	11.1803	1.49338	1.39587e-05	9.0752e-05
VWC2	16.2821	1.48677	1.04724e-05	7.006e-05
PCDH1	145.377	1.48588	8.39475e-16	2.37534e-14
GDF7	64.6321	1.48355	1.39624e-07	1.32525e-06
DNMBP	3720.58	1.48257	1.74171e-20	7.60774e-19
HECA	1360.17	1.48206	7.37021e-24	4.40646e-22
MARK1	935.384	1.47517	1.95604e-26	1.41369e-24
DCK	3789.44	1.46636	5.03575e-17	1.61251e-15
EBF4	293.451	1.46218	3.23074e-21	1.49078e-19
EPHA6	231.386	1.46195	7.97e-17	2.52514e-15
ABCC8	118.684	1.46192	1.94024e-11	3.23302e-10
PARD6B	508.042	1.46171	3.02647e-14	7.28133e-13
RGAG4	421.896	1.46159	2.60496e-25	1.68629e-23
NPAS3	18.065	1.4545	8.70784e-06	5.93715e-05
CDAN1	1426.64	1.45353	9.37703e-34	1.05468e-31
PRTG	106.806	1.45105	4.31139e-10	6.0099e-09
KCNC4	1843.52	1.4494	1.08931e-31	1.08305e-29
KCTD19	152.238	1.4488	3.39807e-10	4.81509e-09
FOXA3	31.5363	1.44877	1.01888e-06	8.23343e-06
NAV2	1798.63	1.44455	8.15051e-14	1.82434e-12
PDE1C	123.493	1.44392	4.33595e-16	1.26262e-14
C9orf171	22.1514	1.43972	1.98196e-05	0.00012419
SOBP	465.965	1.43818	1.63988e-20	7.19787e-19
SGCG	32.8063	1.43581	8.45695e-07	6.9115e-06
RIPPLY3	8.30309	1.4349	3.65131e-05	0.000214315
KCNS1	17.7938	1.43373	3.33926e-05	0.000198067
ADAP2	90.6854	1.43268	1.2654e-09	1.65495e-08
CCDC109B	1067.69	1.43003	2.42944e-19	9.71561e-18
REEP1	267.825	1.42898	1.64295e-13	3.56222e-12
ARHGAP33	1354.2	1.42843	9.82142e-28	7.58567e-26
GSG1L	73.2901	1.42445	1.37993e-08	1.55402e-07
MYO6	2484.93	1.42181	3.83548e-25	2.45635e-23
RAPH1	2533.16	1.42017	6.08926e-14	1.3924e-12
NECAB1	326.691	1.41874	7.89301e-11	1.23087e-09
CNKSR2	335.752	1.41816	2.57399e-12	4.81014e-11
HHIP	141.587	1.41743	1.63131e-13	3.54127e-12
GFI1	176.112	1.41658	1.82291e-17	6.13179e-16
PTPN22	14.6744	1.41572	4.34316e-05	0.000250191
ARHGAP44	451.258	1.41354	2.95998e-21	1.37643e-19
KCNK5	841.231	1.41114	6.01496e-23	3.25061e-21
GNAO1	1296.3	1.40942	1.64702e-23	9.49992e-22
KDM7A	624.027	1.40905	7.70661e-13	1.52572e-11
SPHK1	1811.04	1.40563	1.3181e-15	3.66056e-14
SOX18	42.9391	1.40492	2.21822e-07	2.03254e-06
CYP46A1	23.9133	1.40226	1.18819e-05	7.85549e-05
MMP15	1677.49	1.39684	5.19497e-22	2.56133e-20
DNAJC6	599.274	1.39139	8.61543e-18	2.98735e-16
GPR3	573.058	1.39015	2.02655e-13	4.32619e-12
TBC1D8	943.194	1.38323	4.56216e-14	1.07181e-12
SMOC1	219.102	1.37979	6.00889e-14	1.38105e-12
KCNQ2	79.5157	1.37872	8.62592e-09	1.00409e-07
LAMP3	282.286	1.3777	2.26055e-13	4.79727e-12
DDAH1	2710.28	1.37548	8.30032e-28	6.49446e-26
WDR93	14.5567	1.3736	5.4687e-05	0.000307546
DLL4	11.0803	1.37163	9.38332e-05	0.000497851
ICOSLG	1033.5	1.36951	1.30032e-13	2.85025e-12
DYRK2	1389.93	1.36719	7.17447e-20	2.99563e-18
TAF4	1942.16	1.36093	3.12099e-33	3.3632e-31
TMEM150C	19.4802	1.35999	0.00011604	0.000600938
NFE2L3	122.687	1.35925	6.38271e-07	5.31528e-06
PELI2	558.858	1.35838	1.20432e-15	3.34977e-14
CCNO	582.039	1.35705	2.93571e-18	1.07632e-16
LONRF2	273.97	1.35635	1.24211e-11	2.11676e-10
POLH	3571.42	1.35629	2.63556e-18	9.71918e-17
ITPKA	553.475	1.35535	2.82376e-15	7.56196e-14
LRP2	9.99722	1.35006	0.000127909	0.000655986
EGFR	1112.6	1.34982	1.5829e-14	3.93451e-13
ADCY9	1370.79	1.346	3.72069e-19	1.47159e-17
IQCH	62.2376	1.34483	7.8896e-07	6.48908e-06
CEBPA	99.0587	1.34276	7.96625e-07	6.54914e-06
SSFA2	7445.17	1.33925	5.59625e-19	2.18935e-17
WRAP73	1089.61	1.33838	5.25933e-23	2.85942e-21
DCLRE1C	2193.09	1.33684	6.31527e-18	2.22406e-16
EPB41L4A	1048.46	1.33679	2.65104e-23	1.49555e-21
RGCC	84.6192	1.33489	1.76795e-10	2.6036e-09
CENPP	226.018	1.33476	1.01257e-13	2.24966e-12
TIGD3	67.4496	1.32602	6.07249e-08	6.19504e-07
SYT2	1269.84	1.32496	1.62906e-27	1.24223e-25
MNS1	2323.92	1.32269	1.96475e-12	3.72578e-11
AP3B2	70.9326	1.32035	1.0584e-07	1.02458e-06
TPRN	652.985	1.31974	4.07267e-12	7.37342e-11
SMIM13	1713.78	1.31777	5.27136e-18	1.88971e-16
MAP6D1	410.374	1.31745	1.9736e-19	7.9993e-18
STAR	29.6549	1.31275	6.48716e-05	0.000358547
ESPN	17.2543	1.31241	5.56045e-05	0.000312023
CCDC74B	433.909	1.31179	7.93449e-16	2.25575e-14
MPP2	2167.12	1.31106	7.53926e-34	8.53312e-32
ANKRD18B	11.8828	1.31089	0.000186691	0.000920968
SS18L1	2102.92	1.3075	1.49426e-23	8.64651e-22
PHF21B	490.419	1.30377	2.75276e-14	6.66738e-13
SRSF12	36.3719	1.30298	1.20054e-05	7.93135e-05
FNIP2	810.13	1.3016	4.71231e-13	9.60378e-12
TRIM7	385.426	1.30108	3.90939e-14	9.26922e-13
NRIP3	1297.67	1.30047	2.28829e-21	1.0724e-19
RAB15	5164.62	1.30038	3.17945e-29	2.76412e-27
ELOVL3	5.26167	1.29957	0.000156639	0.000785642
ACOT4	259.503	1.29822	4.0311e-11	6.49451e-10
MAST4	889.727	1.29727	9.34658e-16	2.62404e-14
DBX2	13.4207	1.29106	0.000240653	0.00115488
LGR5	84.5295	1.2894	1.09626e-08	1.25979e-07
PRKAR2B	1358.76	1.28847	1.16268e-15	3.25404e-14
FANCA	3525.19	1.28809	2.89038e-11	4.73728e-10
NEURL1B	4054.1	1.28581	3.43139e-32	3.50859e-30
CALB1	10.0977	1.28245	0.000271106	0.00128497
FAM92A1	1039.24	1.28245	1.28707e-18	4.89686e-17
SOWAHA	16.7011	1.28071	0.000120426	0.000620084
WNK4	575.199	1.28065	2.67274e-22	1.36257e-20
MAP6	14.9838	1.28017	0.000165647	0.000825984
CBFB	2932.68	1.27712	5.23102e-22	2.57206e-20
GCOM1	27.8327	1.27443	3.28626e-05	0.000195438
EML5	116.007	1.27372	7.02184e-06	4.8884e-05
MCIDAS	447.068	1.27371	2.37969e-18	8.86645e-17
TACC1	4107.05	1.27348	4.54541e-20	1.93379e-18
PTPRN2	159.843	1.27211	4.34602e-14	1.02505e-12
CD74	38.7972	1.26742	0.000164753	0.000822209
SIRT2	650.212	1.26686	6.43534e-29	5.46276e-27
ARG2	1792.14	1.2668	1.23474e-14	3.11645e-13
CHRNA4	558.975	1.26599	3.05373e-20	1.32103e-18
NFATC3	2298.84	1.26541	2.48395e-15	6.7321e-14
GNA15	5.20817	1.26495	0.000241207	0.00115692
DONSON	2354.61	1.26394	5.72089e-18	2.03465e-16
PDLIM3	421.388	1.26203	1.65898e-16	5.07737e-15
NFKBIB	1950.31	1.26189	1.62365e-13	3.5289e-12
LRRC57	612.68	1.26023	1.20605e-14	3.04833e-13
RLTPR	443.034	1.25957	8.99228e-13	1.75897e-11
WNT4	64.2042	1.25824	5.40569e-05	0.000304192
IGFBP4	1507.31	1.2574	2.33491e-16	6.99152e-15
SHISA3	216.833	1.25738	3.71866e-14	8.84028e-13
CPNE5	54.4366	1.25671	1.7904e-06	1.3876e-05
CEP76	1652.49	1.25624	1.14623e-16	3.56261e-15
HAUS2	1445.1	1.2524	9.66108e-22	4.67368e-20
KIF13B	1178.41	1.25162	9.95432e-18	3.41866e-16
GRK4	49.1466	1.25078	3.65907e-06	2.67895e-05
LSM11	323.999	1.24948	1.72832e-15	4.74128e-14
ONECUT1	70.6801	1.24865	4.4183e-07	3.79955e-06
WDTC1	1504.64	1.24507	1.48313e-22	7.73633e-21
MSI1	1218.65	1.24493	1.1674e-20	5.20012e-19
MFHAS1	1957.02	1.24385	2.53645e-17	8.39081e-16
TACC2	889.64	1.2428	2.58854e-26	1.83399e-24
SLC37A2	84.0546	1.24123	4.17416e-08	4.36734e-07
FAM196A	53.4881	1.2364	0.000192677	0.0009479
PLEKHA7	238.907	1.23387	3.14944e-12	5.79522e-11
NKAIN2	8.56172	1.23266	0.000445214	0.00198959
SKI	1730.73	1.2271	2.54914e-16	7.55754e-15
CC2D1A	1583.1	1.22682	2.16263e-25	1.4101e-23
ADAMTS5	17.4206	1.22522	0.00025632	0.00122062
FLT4	1266.87	1.22351	1.04554e-25	6.99465e-24
SPRY4	157.851	1.22247	1.40243e-09	1.82094e-08
IL22RA1	313.768	1.22084	1.42639e-18	5.3927e-17
AAK1	5957.46	1.22041	4.17588e-09	5.08451e-08
ANK1	144.973	1.2198	7.54666e-08	7.51476e-07
BRINP2	25.7473	1.21971	0.000290157	0.00136054
FAM46A	659.973	1.21897	1.74332e-21	8.25599e-20
EPHA7	8.1492	1.21801	0.00054858	0.00238616
OSTF1	624.94	1.21571	3.24001e-13	6.74071e-12
ADAMTS17	135.343	1.21491	6.55751e-08	6.63345e-07
GAB2	1234.52	1.212	3.09955e-17	1.01787e-15
SP4	695.945	1.20949	3.998e-14	9.4544e-13
MAFF	1508.27	1.20564	3.96188e-12	7.1873e-11
DUSP7	1953.99	1.20451	4.2986e-32	4.32165e-30
ALDH1A3	42.0524	1.20335	2.06372e-05	0.000128736
KCNMB3	430.337	1.20275	6.12547e-11	9.65271e-10
CDK5R1	807.969	1.20004	1.83748e-13	3.94598e-12
FAM83A	11.2425	1.19946	0.000672768	0.00285613
TMEM40	71.8342	1.19943	4.43217e-07	3.80818e-06
RPS6KA5	277.353	1.19668	7.17921e-15	1.84831e-13
C9orf131	35.4993	1.18957	0.000447176	0.00199736
PLXND1	4458	1.1892	5.7323e-18	2.03468e-16
BTG3	3393.97	1.18902	5.15283e-14	1.19807e-12
SAMD5	189.133	1.18883	7.86257e-07	6.46981e-06
FZD1	1303.69	1.18546	3.26584e-18	1.19213e-16
GMFG	32.8993	1.18402	5.50721e-05	0.000309361
GAB1	522.495	1.18335	4.7057e-14	1.10265e-12
STK31	20.1402	1.18079	0.00038695	0.00176159
FBXO45	3359.99	1.18016	4.30094e-23	2.37422e-21
PPP1R12B	725.993	1.1801	7.29575e-08	7.29413e-07
PRKCE	831.186	1.17961	2.17776e-18	8.14781e-17
EDARADD	98.1099	1.17957	4.96978e-10	6.86386e-09
SLC25A25	1484.21	1.17779	4.3821e-20	1.87317e-18
ADRBK1	3604.15	1.17514	5.74495e-18	2.03516e-16
FAXC	266.352	1.1742	4.37139e-17	1.41743e-15
SLC30A3	607.468	1.17412	1.33316e-17	4.52672e-16
AMOTL1	5280.69	1.17366	8.87167e-18	3.07028e-16
ADCY5	267.501	1.17212	8.80872e-13	1.7287e-11
OSBP2	997.612	1.16966	1.32029e-23	7.68932e-22
SCN11A	10.0303	1.16963	0.000894732	0.00367197
CRLF1	599.701	1.16863	7.77216e-13	1.53364e-11
CCNF	6641	1.16834	2.17059e-30	1.99296e-28
CAMK2N2	970.939	1.16678	2.03935e-13	4.34836e-12
P2RY1	247.244	1.1667	1.68156e-07	1.57202e-06
EFNA2	346.695	1.16665	1.38157e-10	2.07709e-09
PTP4A3	288.124	1.16313	5.15625e-08	5.32674e-07
GFRA3	16.3192	1.15849	0.000872038	0.00358784
SGSM1	210.793	1.15358	1.28881e-08	1.4587e-07
MYO5C	25.6744	1.15255	0.00027891	0.0013167
TUBG2	197.068	1.15171	8.97563e-13	1.75762e-11
ZFYVE28	5.9257	1.15121	0.000904447	0.00370487
SERHL2	330.361	1.14889	9.68977e-11	1.48786e-09
PHF7	239.448	1.14766	6.09767e-14	1.39256e-12
PITPNM1	2181.05	1.14738	2.49005e-15	6.73847e-14
CLMN	1118.27	1.14678	6.07294e-18	2.14291e-16
HS3ST4	54.2104	1.14674	4.21368e-05	0.000243746
C2CD3	2116.19	1.14585	3.38358e-13	7.01507e-12
NUSAP1	6365	1.14519	7.54475e-35	8.99174e-33
PTF1A	38.7117	1.14466	0.000111458	0.000579207
TCEANC2	513.466	1.14395	5.00444e-18	1.7976e-16
GAD2	16.5883	1.14276	0.000655645	0.00279799
TAL1	232.387	1.14271	2.63009e-10	3.7684e-09
TUBG1	4559.14	1.1426	1.17351e-22	6.17501e-21
USP31	2025.37	1.1419	2.09068e-15	5.70924e-14
SORT1	3664.56	1.1414	9.33187e-16	2.62401e-14
ITPR3	6842.61	1.14113	2.63288e-12	4.90879e-11
PTX3	492.615	1.1405	2.90578e-10	4.13706e-09
NGEF	520.592	1.13981	6.97125e-14	1.57805e-12
TLE2	727.962	1.13979	5.03312e-21	2.28925e-19
CCDC147	238.348	1.13872	9.96731e-08	9.69577e-07
TBC1D2B	2621.68	1.13813	9.32659e-13	1.82041e-11
ZNF804A	10.4392	1.13777	0.00109403	0.00438
CDK19	1115.67	1.13726	5.85608e-14	1.35632e-12
RPP25	134.921	1.13606	2.57668e-06	1.94423e-05
PYGO1	755.552	1.13553	1.88113e-12	3.57851e-11
PTPN7	45.3331	1.13539	8.71127e-06	5.93715e-05
ACSL6	7.54457	1.13269	0.00119774	0.00472478
CLDN9	5.95051	1.12904	0.00124716	0.00489719
RAB3IP	958.208	1.12654	2.7634e-23	1.55407e-21
FBXO6	101.88	1.12476	0.000163262	0.000816581
WDR90	2316.3	1.12381	7.27907e-14	1.63948e-12
ANGPTL6	8.76363	1.12257	0.00145033	0.00557935
FGF9	79.9142	1.12205	7.67343e-06	5.301e-05
PDE10A	1157.64	1.12043	7.30286e-12	1.28593e-10
TSPAN33	369.812	1.12033	3.48388e-14	8.30409e-13
SERINC5	642.07	1.12005	8.07994e-12	1.41905e-10
ABHD5	1021.7	1.11988	8.54711e-19	3.27961e-17
PLEKHA8	1494.56	1.11983	8.55139e-18	2.97087e-16
UGT8	1320.54	1.11818	1.64839e-13	3.56973e-12
ANKRD36B	931.692	1.11732	1.58169e-06	1.23757e-05
CCDC175	48.306	1.11731	0.000345124	0.00158967
MSX2	210.881	1.11425	7.59719e-10	1.02182e-08
AK7	7.96227	1.1133	0.00143384	0.00552888
FAM63B	723.859	1.11227	3.87515e-13	7.96087e-12
SPAG9	6931.64	1.11181	2.22992e-14	5.45241e-13
FGF3	3.73611	1.11176	0.000590907	0.0025495
SLC22A15	416.782	1.1113	3.0365e-11	4.95421e-10
PHLPP1	575.134	1.11091	2.27897e-09	2.86599e-08
ABHD15	925.836	1.11046	4.32255e-23	2.37886e-21
ESYT2	1475.75	1.10766	5.53471e-23	3.00008e-21
ATP12A	11.9071	1.10742	0.00166885	0.00631334
CNNM3	3142.39	1.10575	5.78355e-26	3.98777e-24
CRAMP1L	2701.2	1.10525	6.73101e-12	1.1899e-10
SEZ6	19.6883	1.10418	0.00139388	0.00539448
GAS1	112.157	1.10188	1.13613e-07	1.09219e-06
SLC35G1	899.902	1.10112	7.72727e-09	9.05928e-08
WDFY2	563.046	1.09749	1.22872e-23	7.17922e-22
KCTD12	644.409	1.09555	1.52117e-14	3.79154e-13
PITPNM2	550.774	1.09528	3.01417e-13	6.31468e-12
KCNC1	247.971	1.09463	1.07566e-10	1.63968e-09
ZMYND10	111.689	1.09365	2.1404e-07	1.96424e-06
TTC9B	34.0714	1.09315	4.82941e-05	0.000275119
ANKRD36	2225	1.09268	0.000155958	0.000782879
DGKI	81.2385	1.09153	1.59863e-05	0.000102344
FMNL3	1942.35	1.09136	3.52083e-12	6.44566e-11
KIF21B	1061.93	1.08877	2.68891e-10	3.84656e-09
GPR26	14.3731	1.08776	0.00112472	0.00448194
CDCP1	11.4045	1.08575	0.00199429	0.0073649
OGFRL1	2452.68	1.08452	2.95734e-23	1.6528e-21
SCN1B	471.918	1.08417	2.76726e-10	3.95234e-09
TMEM204	10.0827	1.08318	0.0020727	0.00760454
MYO1E	880.897	1.08302	2.2459e-12	4.22333e-11
CHRNB2	21.8792	1.08279	0.00119451	0.00471413
SMC1B	16.0273	1.08279	0.00213034	0.00777652
ETV4	2746.14	1.08251	4.16582e-19	1.64404e-17
PCNT	4969.36	1.08206	1.96696e-10	2.87784e-09
ANKRD13B	941.067	1.08149	6.59498e-15	1.70277e-13
GPC3	186.017	1.07814	2.33827e-08	2.54564e-07
STK4	4276.85	1.0766	3.09508e-13	6.46161e-12
CA13	536.891	1.07528	4.65436e-10	6.46295e-09
LPPR3	13.3864	1.07496	0.00230699	0.00831456
MAST2	6901.49	1.07486	2.7969e-19	1.11356e-17
ARHGEF26	959.759	1.07266	1.89101e-14	4.64264e-13
SKAP1	27.5687	1.07188	0.000253955	0.00121225
KCNK1	985.659	1.06999	2.45255e-14	5.97241e-13
ONECUT2	746.219	1.0699	1.23237e-10	1.86368e-09
VIPR1	73.8553	1.0687	1.44166e-05	9.34587e-05
WHSC1L1	3764.67	1.06865	3.02845e-17	9.96343e-16
CERS1	147.344	1.06832	5.16953e-06	3.6742e-05
KLHL42	2190.94	1.06742	7.17239e-28	5.66116e-26
RNF144B	55.9293	1.06719	1.66373e-05	0.000106022
JPH1	366.87	1.0666	1.5553e-14	3.87125e-13
ESRP2	34.1075	1.06582	0.00188377	0.00700564
FAM50B	4.80815	1.06562	0.00202174	0.00746015
EPAS1	918.509	1.06547	6.19812e-13	1.23797e-11
RHBDL3	862.547	1.06445	5.60076e-21	2.53244e-19
SGK1	368.898	1.0638	2.92116e-08	3.13846e-07
OSR2	23.5329	1.06344	0.000804875	0.00333822
PNPLA5	5.34722	1.06294	0.00199262	0.00736026
PARM1	365.312	1.06157	2.8677e-13	6.02887e-12
STK24	3462.6	1.06143	3.04478e-18	1.1137e-16
NPR3	10.1983	1.05922	0.00255881	0.00907713
KCNH1	43.6497	1.05884	0.000212472	0.00103247
KCNAB1	89.0831	1.05819	0.000677433	0.00287254
ASAP1	5556.01	1.05777	1.40886e-10	2.11459e-09
ZFPM2	434.034	1.05667	7.27832e-11	1.14095e-09
RRAGD	1121.7	1.05549	1.40079e-13	3.06301e-12
SAMHD1	654.176	1.05435	6.66224e-12	1.17955e-10
GSC2	5.5542	1.05333	0.00219318	0.00797503
SH3GL1	3966.91	1.05023	1.19915e-12	2.32291e-11
KLF2	203.168	1.04949	8.26298e-08	8.17036e-07
FZD5	701.484	1.04937	1.42583e-15	3.94758e-14
EFNA5	569.047	1.04779	4.53737e-17	1.46861e-15
BMP2K	668.339	1.04656	1.5508e-10	2.30455e-09
C15orf59	183.972	1.04638	5.60739e-06	3.97286e-05
HSPA4L	6.94544	1.04583	0.00250091	0.00890157
ZBTB42	276.911	1.0452	6.39135e-13	1.27374e-11
SKP2	3713.93	1.04309	7.90233e-19	3.04641e-17
RBM38	2503.72	1.04297	1.23077e-13	2.71433e-12
HOXA10	235.201	1.04237	9.94815e-09	1.14982e-07
CD160	44.9948	1.04094	0.00173363	0.00653232
RASL10A	48.5272	1.04006	0.000332806	0.00153924
RNF19B	642.179	1.03952	4.07436e-20	1.74993e-18
ADAMTS19	14.7954	1.03877	0.0025106	0.00893429
POLE	8119.17	1.03731	3.35235e-12	6.14348e-11
KLHL11	439.667	1.03688	1.5985e-05	0.000102344
SRL	3.35603	1.0366	0.00148436	0.00569564
ARRB2	1661.75	1.03422	6.07323e-13	1.21438e-11
PLXNA3	1732.75	1.03351	8.7074e-11	1.34621e-09
FBXL7	201.319	1.0324	2.99047e-12	5.52531e-11
SLC16A7	1042.24	1.0311	1.41209e-07	1.33888e-06
GSC	38.2274	1.03107	0.000265656	0.00126108
ADCK2	688.838	1.03076	5.37207e-13	1.08259e-11
SPEN	4478.07	1.02858	1.07708e-07	1.04098e-06
RASL11A	35.4795	1.02852	0.000933334	0.00380955
FAM124A	118.914	1.02693	3.22127e-08	3.44445e-07
SMCHD1	10852.6	1.02512	6.55471e-09	7.77578e-08
MTMR10	448.199	1.02488	7.18944e-09	8.46735e-08
CDH4	2402.86	1.02455	3.72546e-17	1.21017e-15
DNAJB9	546.261	1.02426	1.22699e-09	1.6141e-08
SYNJ1	756.152	1.02179	7.12814e-08	7.13052e-07
CD14	15.2537	1.02162	0.00217692	0.00792713
SOCS7	2212.98	1.02117	1.41453e-13	3.0893e-12
SLC27A4	3019.74	1.01836	4.01828e-18	1.45379e-16
CORO2B	538.998	1.01771	4.54275e-09	5.49627e-08
SHROOM1	2221.72	1.01763	3.18145e-21	1.4756e-19
TMEM17	142.015	1.01538	2.70224e-07	2.43513e-06
ZNF878	31.6502	1.01511	0.00103763	0.00417835
IRX4	252.002	1.01458	2.16291e-08	2.36331e-07
C11orf96	61.9381	1.01324	0.00031982	0.00148501
ZC3H12C	732.934	1.01258	1.63089e-07	1.53182e-06
DGCR6	453.951	1.01108	1.08407e-06	8.71324e-06
ITGA9	110.443	1.01006	1.24462e-05	8.18947e-05
VWDE	67.1652	1.00892	1.312e-05	8.57949e-05
ITGA1	478.731	1.00888	1.32457e-09	1.72731e-08
ATP2B1	4145.79	1.00854	3.14285e-15	8.31747e-14
FZD10	19.5238	1.00796	0.00273768	0.00960377
ARNTL2	2242.78	1.00683	5.28132e-13	1.0655e-11
SLC22A23	631.473	1.00312	8.30983e-11	1.29028e-09
NIPA1	2436.62	1.00165	2.22075e-15	6.0461e-14
RTN4R	1627.72	1.00154	2.10807e-08	2.309e-07
RAB11FIP3	1869.46	1.00154	1.01391e-21	4.89178e-20

## Sheet: wt_down_list
Gene ID	baseMean	log2FoldChange	pvalue	padj
COL6A1	4728.55	-1.00135	2.48923e-10	3.57511e-09
GRM1	3.64566	-1.00213	0.00258725	0.00915999
ANK3	319.75	-1.00227	3.62677e-14	8.63325e-13
TRIM2	255.551	-1.0031	3.48369e-07	3.06116e-06
NFATC4	625.358	-1.00363	2.02426e-08	2.22805e-07
SALL2	669.175	-1.00486	1.51859e-10	2.26416e-09
C1orf85	164.363	-1.0066	7.32271e-09	8.60742e-08
PLS3	1340.01	-1.01007	6.09432e-12	1.08588e-10
GSTM4	489.597	-1.01007	8.15358e-11	1.26821e-09
KRT8	8064.02	-1.01107	2.99252e-09	3.70891e-08
NDRG4	372.07	-1.01206	2.02054e-10	2.94904e-09
NES	4103.64	-1.01276	1.05023e-13	2.32757e-12
CGREF1	222.275	-1.01347	2.54794e-07	2.30764e-06
ADSSL1	21.1271	-1.01513	0.00101422	0.0040951
KIAA1324	285.879	-1.01845	1.33048e-11	2.25668e-10
EPDR1	941.766	-1.01901	1.77936e-17	5.99651e-16
RHOB	1000.28	-1.01973	2.29688e-16	6.88911e-15
SLC12A7	2058	-1.0198	2.43059e-07	2.21025e-06
NXN	675.417	-1.02136	5.93066e-13	1.18794e-11
IFITM3	939.37	-1.02143	4.71805e-08	4.90502e-07
SLC13A3	103.322	-1.02343	3.77501e-06	2.75823e-05
PAQR4	740.382	-1.02995	8.47161e-12	1.48303e-10
RIMS3	479.29	-1.03236	1.13236e-08	1.29796e-07
FASTK	584.623	-1.03298	3.29852e-09	4.06855e-08
G6PD	5358.13	-1.03345	9.7181e-12	1.68484e-10
ARL15	183.706	-1.03437	2.22713e-09	2.80504e-08
MRO	14.5351	-1.03742	0.0017308	0.00652439
SLC25A43	267.981	-1.038	4.51801e-11	7.23363e-10
KCNJ8	166.475	-1.03848	3.23288e-08	3.45481e-07
WISP1	59.3038	-1.04011	1.60227e-05	0.000102504
TTYH1	358.613	-1.04096	2.73006e-12	5.08069e-11
PCDHB13	59.5469	-1.04138	2.14003e-05	0.000133029
CERCAM	1720.33	-1.04156	3.23229e-09	3.99233e-08
IGFBP6	1927.55	-1.04157	8.94296e-08	8.79048e-07
SLC29A4	916.475	-1.04279	7.19014e-16	2.0637e-14
SERPINF1	382.468	-1.04385	1.75787e-10	2.59088e-09
TPST2	1483.68	-1.04399	8.13962e-18	2.84428e-16
OXLD1	374.911	-1.04693	2.02046e-07	1.86558e-06
MICU3	85.8354	-1.04795	3.44376e-07	3.02902e-06
B4GALNT4	850.577	-1.0487	2.74029e-12	5.09445e-11
STK32C	48.6607	-1.05032	8.02799e-05	0.000433849
MTUS1	2430.57	-1.05068	1.17857e-09	1.55495e-08
PCDHB4	36.5844	-1.05191	8.75694e-05	0.000469017
GRAMD4	251.406	-1.05613	1.93813e-12	3.68307e-11
GSTT1	772.123	-1.05719	5.29493e-20	2.23156e-18
KBTBD3	54.37	-1.06006	3.21821e-05	0.000191771
COL9A3	6.70249	-1.06121	0.00252463	0.00897735
CADM3	397.208	-1.06328	2.23277e-11	3.69309e-10
AGAP3	640.708	-1.06351	3.04866e-15	8.092e-14
GPC2	170.534	-1.0661	1.48525e-06	1.16644e-05
KIAA1755	71.57	-1.06868	0.000196998	0.000967044
FLVCR2	38.2797	-1.07843	0.00067389	0.00286022
TMEM176A	27.0508	-1.07882	0.000497282	0.00218911
TNNI3	21.2358	-1.07976	0.000518754	0.00227307
TNNT1	3229.83	-1.08054	8.03693e-07	6.60121e-06
CAV1	8288.76	-1.08317	1.95112e-12	3.70384e-11
ARHGEF40	2082.82	-1.08849	6.75516e-14	1.53299e-12
CDC42EP5	57.2258	-1.08886	6.22205e-06	4.38075e-05
SH3BP5	283.605	-1.08945	2.09399e-10	3.04636e-09
PPP2R2B	61.2956	-1.09502	1.48911e-05	9.60161e-05
WNT5B	60.2727	-1.09506	1.24935e-05	8.21455e-05
ECH1	790.696	-1.09842	9.48718e-10	1.26281e-08
BCAM	2442.96	-1.0992	4.14865e-09	5.05478e-08
GLI1	374.082	-1.09936	2.63497e-12	4.90879e-11
PNPLA3	349.117	-1.10079	8.9533e-08	8.79495e-07
C10orf10	73.627	-1.10351	0.000418061	0.00188416
LEPREL2	2992.14	-1.10636	1.37836e-12	2.65578e-11
CLSTN3	1577.34	-1.10801	1.09278e-11	1.87829e-10
ZNF786	146.022	-1.10979	5.06288e-09	6.07816e-08
GSN	631.337	-1.11116	3.16584e-12	5.81945e-11
SLC52A1	40.8039	-1.11618	0.000149651	0.000754166
NRN1	30.7517	-1.11954	5.31643e-05	0.000299638
ABCB8	441.644	-1.1228	8.3243e-15	2.13093e-13
SERPING1	577.085	-1.12329	5.5731e-11	8.83643e-10
PAGE2B	1129.87	-1.12519	3.83835e-08	4.03947e-07
C17orf97	21.7198	-1.12935	0.000357294	0.00164111
GRIN2A	35.4485	-1.13401	7.16421e-05	0.000391637
MFSD3	322.939	-1.13415	1.58022e-10	2.34634e-09
SSPO	8.61657	-1.13433	0.00124708	0.00489719
GNG7	257.223	-1.13516	2.99178e-14	7.2075e-13
BCAT1	5755.39	-1.1362	2.93801e-19	1.16716e-17
DNAJB2	2185.16	-1.1368	6.90466e-12	1.2182e-10
EGLN3	103.885	-1.13953	7.80907e-09	9.14327e-08
ABCC3	952.432	-1.14084	1.44241e-10	2.16133e-09
TRIB2	1080.89	-1.14207	1.15056e-16	3.56991e-15
SLC16A2	577.426	-1.14554	1.28143e-09	1.6747e-08
MT1X	206.899	-1.15182	6.77762e-06	4.7367e-05
EN1	40.5962	-1.15285	9.96322e-06	6.70023e-05
TNS3	2554.15	-1.15917	4.57174e-16	1.32698e-14
PCK2	1320.45	-1.16123	3.79522e-18	1.37977e-16
ZCCHC24	683.73	-1.16129	2.55015e-14	6.20169e-13
APOL1	939.812	-1.16216	2.75512e-08	2.96538e-07
CAPSL	33.7368	-1.16284	8.57721e-05	0.000460488
CTXN1	669.002	-1.16573	3.239e-07	2.8587e-06
LMO1	18.5179	-1.16906	0.000570771	0.00247151
JPH4	1740.93	-1.16966	7.91873e-18	2.77248e-16
SLC2A4	96.5358	-1.17014	1.13916e-06	9.11529e-06
CYTL1	399.523	-1.17337	2.43295e-08	2.64233e-07
CAV2	539.866	-1.17781	5.87617e-14	1.35922e-12
KRT4	5.44441	-1.17897	0.000354106	0.00162813
BMP4	1553.74	-1.1816	1.66251e-10	2.45637e-09
NYNRIN	712.96	-1.18203	1.37354e-12	2.64933e-11
GYLTL1B	614.916	-1.18476	3.71289e-20	1.5985e-18
AJUBA	3356.77	-1.18657	1.10672e-23	6.48745e-22
NLN	2433.76	-1.18892	1.77399e-30	1.63717e-28
RUNX3	123.845	-1.19134	4.01621e-11	6.47632e-10
SHC2	122.115	-1.19248	2.70462e-10	3.86596e-09
LACTB	974.784	-1.19328	1.91667e-17	6.43514e-16
SERPINA3	27.7562	-1.19395	0.000343185	0.00158236
GPR20	12.0473	-1.19637	0.000567676	0.00245929
C1RL	758.331	-1.20174	1.02461e-10	1.56794e-09
ATHL1	1295.56	-1.20477	1.44343e-12	2.76929e-11
DDAH2	777.825	-1.20528	2.21115e-12	4.16668e-11
ZCCHC18	50.4302	-1.20885	1.26757e-05	8.32798e-05
NGFRAP1	1046.85	-1.21013	1.1071e-08	1.27144e-07
SDC3	1638.1	-1.2129	2.90339e-16	8.55146e-15
SARDH	126.062	-1.21415	1.05692e-10	1.61326e-09
ALDH1L2	563.526	-1.21639	1.78323e-11	2.98521e-10
TNIK	611.146	-1.21741	4.69507e-11	7.50378e-10
ANXA8	14.6995	-1.21779	0.000408997	0.00184793
PCDHB10	44.5634	-1.21817	1.42395e-05	9.24034e-05
NUMBL	699.654	-1.2231	2.24905e-14	5.4917e-13
TMEM37	163.439	-1.22493	7.6879e-12	1.35241e-10
ZNF425	9.50872	-1.23036	0.000430106	0.00193154
CLU	13567.4	-1.23097	3.16157e-13	6.59277e-12
GUCY1A2	280.16	-1.23592	2.40924e-12	4.52103e-11
PCDHB5	642.704	-1.23609	1.03674e-12	2.01793e-11
RAB3A	17.5766	-1.24303	0.000248804	0.00119018
ZNF469	85.6066	-1.24511	4.90364e-08	5.07744e-07
CRHR1	34.3212	-1.24683	0.000101517	0.000532778
NQO1	2137.23	-1.24958	1.45188e-11	2.44644e-10
NUDT18	82.717	-1.24977	1.65306e-06	1.29061e-05
FAM117A	127.195	-1.25019	3.71678e-12	6.76996e-11
FAM65B	40.566	-1.25295	2.29375e-05	0.000141899
PALLD	6281.42	-1.25453	1.22141e-39	1.89487e-37
CGB5	20.8803	-1.26379	0.000129707	0.00066445
RASSF4	165.308	-1.26454	8.84237e-10	1.18135e-08
LGR4	538.72	-1.26525	5.54099e-15	1.44098e-13
CXXC4	99.782	-1.26557	7.0075e-07	5.80336e-06
TTLL1	53.0593	-1.26665	2.28334e-07	2.0869e-06
COL9A2	316.011	-1.27378	2.1679e-13	4.61698e-12
SERPINE1	3923.09	-1.27473	6.19338e-14	1.41262e-12
VWF	30.7243	-1.27643	1.75462e-05	0.000111262
MMP7	9.09746	-1.27913	0.000248418	0.00118866
GATSL3	51.9928	-1.2808	1.02844e-07	9.97544e-07
AQP1	475.025	-1.28252	2.13243e-14	5.22822e-13
OSBPL10	1896.61	-1.28452	1.58393e-19	6.47827e-18
TMEM132A	1777.83	-1.28595	1.12e-17	3.83185e-16
PTH2	6.93032	-1.29455	0.000219211	0.00106161
ASS1	1443.98	-1.29572	2.65813e-13	5.60138e-12
NUB1	665.347	-1.3038	8.77427e-23	4.67165e-21
PDIA4	5544.14	-1.30651	3.62073e-17	1.18041e-15
SLC4A2	2844.31	-1.3076	3.39829e-30	3.07314e-28
OLFML2A	205.082	-1.30803	1.57758e-15	4.33584e-14
SRGAP3	65.0092	-1.31272	1.58919e-08	1.76974e-07
SFRP4	35.8681	-1.31485	1.96616e-05	0.000123371
SLC2A14	34.8279	-1.3194	3.30014e-05	0.000196134
IMPA2	281.647	-1.31958	9.34092e-18	3.21413e-16
TUBA3E	48.9671	-1.32071	4.00472e-08	4.20227e-07
LMBR1	1070.36	-1.32467	2.83966e-22	1.44357e-20
ERBB3	279.694	-1.32487	1.72017e-09	2.20015e-08
CGN	587.557	-1.32652	7.62771e-15	1.96098e-13
FOXS1	6.46155	-1.32849	0.00010442	0.000546271
AR	363.44	-1.32959	6.4587e-20	2.70304e-18
LPAR5	160.778	-1.33059	3.98796e-10	5.58936e-09
MDK	4539.06	-1.33413	3.49488e-10	4.93395e-09
L1CAM	1041.48	-1.33913	3.36277e-08	3.57239e-07
REEP6	153.151	-1.34018	1.87726e-09	2.38919e-08
PMEPA1	3379.99	-1.34502	1.79982e-13	3.86972e-12
DDIT4	2149.35	-1.34664	2.55729e-05	0.000156375
FAM198B	118.166	-1.35236	9.88548e-10	1.31194e-08
RASGEF1A	448.874	-1.35506	9.30021e-20	3.84751e-18
LCN2	10.2464	-1.36802	8.84988e-05	0.000473432
LIF	1094.25	-1.3717	5.15445e-13	1.04224e-11
MAP1LC3C	5.39128	-1.37352	5.50786e-05	0.000309361
MEIS1	184.52	-1.37402	3.37567e-15	8.88136e-14
EPHX2	205.144	-1.37886	1.35562e-14	3.38831e-13
NRXN3	208.984	-1.38068	4.89864e-14	1.14637e-12
LBH	1010.83	-1.38259	6.52446e-14	1.4825e-12
GYG2	219.421	-1.38555	8.06088e-15	2.06643e-13
TEX19	78.4856	-1.38852	1.24997e-10	1.88871e-09
RMI2	454.707	-1.39102	2.51155e-15	6.77629e-14
IFI6	393.742	-1.39216	2.01231e-11	3.35001e-10
FBXO2	29.0432	-1.39797	1.02867e-06	8.30507e-06
C1orf54	38.3275	-1.3992	1.48463e-06	1.16644e-05
PSAPL1	6.8092	-1.39924	4.22146e-05	0.000244039
TMEM130	11.4835	-1.41068	5.83537e-05	0.000325724
TNNT2	226.807	-1.42081	2.3357e-05	0.000144098
TSPAN10	173.216	-1.42106	7.93371e-13	1.5638e-11
KLK13	13.592	-1.42268	2.67921e-05	0.000162944
COL26A1	27.0618	-1.42567	4.96541e-06	3.54312e-05
FSTL3	1860.21	-1.43058	3.94909e-18	1.43282e-16
MYL9	935.191	-1.43274	6.27794e-14	1.4301e-12
CDA	165.734	-1.43798	2.01145e-09	2.55456e-08
RCAN2	64.0468	-1.4385	5.81831e-08	5.96277e-07
NIPSNAP1	1833.39	-1.44724	1.16957e-15	3.26319e-14
VASN	301.901	-1.44853	1.99769e-16	6.05226e-15
DCBLD1	1469.89	-1.45023	9.12776e-17	2.87173e-15
TSHZ2	316.799	-1.4523	5.29516e-10	7.25755e-09
PCDHB12	100.044	-1.45682	3.00009e-11	4.9037e-10
PCDHB11	90.7294	-1.47612	7.50672e-09	8.81795e-08
TMEM255A	445.044	-1.47629	4.78441e-20	2.03066e-18
CXCL14	208.758	-1.48213	1.3127e-14	3.28559e-13
CX3CL1	309.844	-1.49789	2.8923e-15	7.72251e-14
HOXD11	40.5165	-1.50707	1.624e-07	1.52613e-06
UBE2L6	347.591	-1.50908	8.32445e-16	2.35916e-14
PCDHB14	123.006	-1.51243	2.39407e-11	3.95626e-10
FAM110D	22.0789	-1.51322	1.36489e-06	1.07683e-05
CREB3L1	646.522	-1.54059	8.99927e-18	3.10846e-16
MISP	447.463	-1.55817	1.43294e-13	3.12573e-12
ALDH3B1	848.564	-1.56445	5.42699e-19	2.1324e-17
LDLRAD4	205.296	-1.56845	1.65122e-12	3.15786e-11
ZNF608	1337.76	-1.57293	2.51731e-16	7.48785e-15
FZD2	906.76	-1.57497	7.10424e-23	3.805e-21
SYT12	677.463	-1.57844	8.18022e-17	2.57813e-15
SDC2	715.16	-1.5813	3.31769e-30	3.01541e-28
TUBB3	1290.6	-1.58377	2.11561e-23	1.20102e-21
RARRES2	5.27115	-1.58624	4.09577e-06	2.97688e-05
WNT6	72.0082	-1.58852	5.25653e-08	5.42411e-07
TUBA1A	2148.08	-1.59097	1.20093e-18	4.5788e-17
TGFB2	3880.59	-1.59238	1.94541e-37	2.6323e-35
DEPTOR	13.8096	-1.59418	4.30237e-06	3.10821e-05
SULT1A1	64.9746	-1.61112	3.65063e-09	4.48748e-08
CA12	1078.09	-1.61901	5.86268e-26	4.0269e-24
CA11	535.813	-1.62554	3.20805e-15	8.47753e-14
SMARCD3	345.716	-1.63406	5.03747e-21	2.28925e-19
ALOX5	285.086	-1.63427	3.21277e-17	1.05313e-15
FKBP7	169.65	-1.63817	3.33377e-15	8.79685e-14
LFNG	2037.92	-1.64593	1.82146e-23	1.0406e-21
P2RX6	42.9185	-1.65258	3.27947e-08	3.50044e-07
PCOLCE	1249.52	-1.65776	2.45026e-16	7.30047e-15
HSPB1	8124.59	-1.65866	5.72427e-14	1.3275e-12
GPR1	126.071	-1.65869	1.33351e-18	5.06283e-17
REPIN1	1192.3	-1.66544	2.94664e-35	3.5589e-33
EDIL3	2485.55	-1.66576	2.51632e-17	8.35491e-16
NTM	1679.21	-1.67888	2.43638e-15	6.61315e-14
HOXD10	57.0693	-1.68063	3.36254e-11	5.46632e-10
LAMA4	40.3814	-1.69289	3.42358e-10	4.83981e-09
JAKMIP2	412.3	-1.69941	1.66262e-13	3.5962e-12
STRA6	59.9577	-1.72312	2.13859e-10	3.10873e-09
CLIC3	23.1093	-1.73063	5.53338e-08	5.69347e-07
PODNL1	76.1037	-1.73891	1.32336e-15	3.66953e-14
IGLON5	187.468	-1.75467	1.16985e-22	6.1738e-21
COL5A1	3704.16	-1.77492	5.19784e-20	2.19578e-18
ATP1A2	60.0214	-1.78256	9.59123e-12	1.66445e-10
ARSI	551.338	-1.80776	1.71244e-21	8.13113e-20
FAM13C	48.7048	-1.8276	1.85815e-13	3.98561e-12
TUBB4A	260.928	-1.82849	4.38369e-24	2.6742e-22
PTGIS	129.589	-1.83515	5.04449e-16	1.46185e-14
CASC10	257.666	-1.8595	4.59817e-24	2.79556e-22
ALDOC	516.972	-1.88555	1.13061e-18	4.31983e-17
PDLIM1	314.922	-1.91144	1.82146e-27	1.38308e-25
TUBA4A	262.657	-1.91244	1.24538e-19	5.12859e-18
KLHL26	13.6602	-1.931	1.38578e-08	1.55963e-07
JUP	476.959	-1.94067	4.35454e-39	6.47639e-37
SOCS1	55.1795	-1.95946	1.08798e-14	2.75377e-13
MAP7D2	18.5528	-1.96528	4.5446e-09	5.49627e-08
TNNC1	105.816	-1.99366	7.73257e-13	1.5275e-11
KREMEN2	623.355	-2.00856	4.34783e-25	2.77459e-23
GPR56	833.76	-2.01136	6.64038e-29	5.61034e-27
SEMA3B	700.128	-2.04758	1.69635e-36	2.19623e-34
ZSCAN31	530.709	-2.06033	1.39e-60	6.94844e-58
OLFML3	429.397	-2.12354	1.70304e-28	1.41235e-26
PLXDC2	270.778	-2.23763	2.99156e-37	4.01762e-35
GALNT15	29.2253	-2.24233	2.24238e-12	4.22112e-11
MN1	466.234	-2.24495	2.24813e-35	2.7522e-33
MAP2K6	26.5917	-2.28658	7.38032e-14	1.6602e-12
LRRC15	155.935	-2.40731	3.83225e-23	2.13515e-21
DEF6	67.3222	-2.43155	8.25469e-20	3.43075e-18
IGFBP5	866.083	-2.53259	1.88346e-26	1.36672e-24
COL1A1	34610.5	-2.54937	2.99641e-79	3.85167e-76
EDN2	116.897	-2.59728	3.1649e-20	1.36584e-18
CLDN4	430.634	-2.61121	2.10637e-46	4.62271e-44

## Sheet: KK_up_list
Gene ID	baseMean	log2FoldChange	pvalue	padj
HS6ST3	140.035	4.34143	8.12803e-72	5.56335e-69
TMEM132E	1355.9	4.26247	8.60071e-197	1.64833e-192
CMPK2	386.219	4.00259	2.13842e-82	2.56143e-79
FGF4	76.7466	3.86547	1.67623e-42	2.52952e-40
CBLN2	107.918	3.74779	1.83297e-44	3.10875e-42
GRIK3	108.244	3.70025	1.87825e-43	3.07664e-41
SYK	126.771	3.67183	2.8206e-55	9.48364e-53
SHISA6	87.0781	3.62775	1.06008e-38	1.26189e-36
GABBR2	651.113	3.62406	2.01927e-94	4.83742e-91
ZBTB8B	99.9151	3.6082	3.79956e-43	6.01806e-41
CAMK2B	294.582	3.5931	3.55779e-77	3.24691e-74
FAM159B	156.078	3.53116	6.06244e-48	1.23603e-45
C7orf57	194.562	3.34533	5.78204e-58	2.3086e-55
C1QL2	105.456	3.339	8.60049e-31	6.61961e-29
SYT10	177.432	3.3181	1.19364e-52	3.5744e-50
SHISA7	98.575	3.31709	7.74949e-35	7.69528e-33
PITX3	77.6583	3.25331	2.96648e-28	2.00185e-26
HEY1	1056.92	3.14274	1.80706e-77	1.73162e-74
SORCS1	678.468	3.13277	2.21937e-90	3.27186e-87
MAN1C1	742.996	3.07016	8.92268e-94	1.90004e-90
FAM184A	365.869	3.05463	1.15519e-67	6.32548e-65
TM6SF1	497.374	3.04723	4.08213e-53	1.24181e-50
SCRT1	111.371	3.02948	4.1883e-33	3.71615e-31
ANKRD20A4	95.8072	2.98039	1.17553e-31	9.42637e-30
CDC20B	99.023	2.97696	3.85106e-32	3.18127e-30
CTNND2	383.229	2.9692	1.34445e-61	6.2845e-59
NOS1	984.141	2.92523	2.0922e-81	2.35865e-78
DRD5	40.9649	2.83719	3.71376e-22	1.58871e-20
EPB41L4B	1194.71	2.8229	4.70335e-66	2.3721e-63
FGF5	632.965	2.80273	9.00446e-77	7.50306e-74
CUX2	175.819	2.76536	4.75e-42	7.0026e-40
PREX2	173.788	2.75859	5.77305e-32	4.70811e-30
MAL2	349.753	2.74277	2.05907e-57	7.89242e-55
ANO1	744.885	2.72867	1.03492e-71	6.83938e-69
CD83	1270.46	2.72143	4.11662e-134	2.62983e-130
NTRK2	190.323	2.71461	4.23315e-44	7.11653e-42
LRRC36	71.4014	2.71327	4.21284e-29	2.96835e-27
C2orf72	780.12	2.70228	1.67803e-75	1.28638e-72
KCNG3	263.409	2.68668	7.92176e-49	1.70585e-46
MAP3K5	947.66	2.6819	1.60283e-52	4.72589e-50
RBP4	754.45	2.68017	2.56161e-50	5.98698e-48
DSCAML1	28.2261	2.67766	2.93284e-18	9.00768e-17
WNT2	33.8523	2.67728	1.22094e-17	3.55614e-16
MYB	585.887	2.65569	1.35615e-46	2.57332e-44
PRRG4	546.515	2.60698	1.68308e-51	4.35896e-49
STOX1	77.7953	2.58627	1.74921e-25	9.39034e-24
CCDC85A	302.854	2.56356	7.27213e-48	1.46706e-45
NR4A2	302.965	2.55402	5.08686e-18	1.52566e-16
NOTUM	845.026	2.5396	1.56284e-58	6.65597e-56
EBF2	41.2409	2.53687	3.19487e-18	9.74995e-17
KCNK10	275.066	2.52979	2.94187e-34	2.81905e-32
SKIDA1	299.037	2.49541	1.63012e-53	5.12151e-51
UNCX	29.005	2.49487	1.99748e-15	4.77924e-14
ARHGAP20	319.762	2.48259	5.12604e-41	6.96742e-39
RCOR2	176.513	2.47614	7.20647e-27	4.48416e-25
CRTAC1	389.517	2.46972	6.71171e-49	1.4617e-46
CACNA1C	673.092	2.44304	1.23578e-44	2.13367e-42
TP73	1903.7	2.42721	3.53839e-70	2.26044e-67
LHX2	28.413	2.41947	8.16867e-16	2.03579e-14
BCL2	663.891	2.40218	2.7335e-42	4.06106e-40
IGDCC3	61.6231	2.40151	5.77511e-18	1.72937e-16
2011-03-01	29.8306	2.38768	2.76378e-14	5.77621e-13
GABRD	232.794	2.37752	1.47825e-38	1.73808e-36
COLEC12	662.215	2.37547	1.68338e-47	3.29204e-45
ADCY1	2824.1	2.37204	1.69468e-54	5.50484e-52
ZDHHC22	261.674	2.35178	6.45407e-45	1.13479e-42
MESP1	96.6741	2.3463	1.82774e-18	5.72365e-17
RRM2	44346.1	2.34149	4.13196e-107	1.58378e-103
STXBP5L	439.797	2.338	4.24206e-27	2.68314e-25
HOXA13	252.384	2.33317	2.69534e-33	2.44816e-31
RNF148	21.8087	2.33316	1.21561e-12	2.0727e-11
NT5E	16.4975	2.33258	1.34856e-12	2.2771e-11
KRT34	754.881	2.33146	7.6564e-32	6.19135e-30
RIMS4	4964.23	2.32225	9.56464e-70	5.91311e-67
SBK1	826.87	2.32026	2.12257e-57	7.97629e-55
PEG10	1069.06	2.31747	8.19751e-39	9.94337e-37
RIMKLA	318.76	2.30833	2.31435e-48	4.76929e-46
SLC5A8	18.217	2.30593	2.1152e-12	3.50067e-11
RAC3	483.824	2.3012	4.33997e-38	4.95093e-36
FAM222A	710.758	2.30071	3.95896e-47	7.58735e-45
OVOL2	134.081	2.29487	4.8559e-33	4.28863e-31
LOC113230	236.301	2.29232	1.22842e-25	6.70729e-24
ADAM22	720.748	2.28857	9.5784e-50	2.21169e-47
MAP7	243.571	2.28553	2.73475e-52	7.70758e-50
LMO2	99.2626	2.27906	2.79514e-27	1.7916e-25
CCDC176	743.67	2.279	7.6523e-52	2.09509e-49
NELL1	85.6398	2.278	5.40393e-22	2.29637e-20
EYA2	414.33	2.27343	2.38988e-56	8.64188e-54
GCH1	639.549	2.27231	2.67972e-41	3.72151e-39
SYT5	92.5466	2.26317	4.6055e-20	1.68123e-18
GRIN3A	48.9024	2.24218	1.46468e-15	3.53088e-14
C17orf103	561.011	2.24137	9.69403e-50	2.21174e-47
NR4A3	194.107	2.2395	3.32397e-26	1.91879e-24
ASIC2	43.6635	2.22654	6.57834e-15	1.47283e-13
ZNRF2	848.024	2.21971	8.54327e-41	1.12918e-38
PLCL2	1069.75	2.21589	4.07122e-64	1.95062e-61
RHOU	586.451	2.1885	2.60261e-38	3.00476e-36
GRM8	273.385	2.18805	2.22484e-32	1.85387e-30
EVA1C	151.255	2.18802	2.18936e-28	1.48265e-26
RTBDN	135.418	2.1847	2.51654e-27	1.62389e-25
TTC9	1018.1	2.18217	3.13527e-40	4.05997e-38
MTURN	1356.53	2.16747	6.1627e-49	1.35757e-46
SLC9A3R1	5333.02	2.16648	2.16838e-57	7.99175e-55
TCEAL2	788.599	2.16374	3.28383e-37	3.57583e-35
NKX1-1	18.685	2.15372	1.1609e-10	1.57904e-09
FGFR3	730.296	2.15147	8.44531e-48	1.68598e-45
KCNK13	159.751	2.14597	2.09467e-34	2.03778e-32
PPP1R1B	27.9813	2.13911	1.04132e-12	1.8028e-11
OLFM1	2210.23	2.12761	1.61536e-73	1.19071e-70
CCND3	3303.57	2.11498	1.98925e-57	7.7804e-55
MYCT1	19.6982	2.10978	2.64458e-10	3.41532e-09
CITED1	159.354	2.10863	2.5563e-20	9.47613e-19
DOCK8	143.951	2.10544	8.082e-27	4.9965e-25
PDX1	29.1734	2.09436	2.12964e-11	3.1713e-10
PITPNC1	424.851	2.0908	4.89373e-52	1.35925e-49
SIX2	320.05	2.08743	9.73647e-34	9.10241e-32
DKK2	34.4834	2.08587	1.99095e-12	3.30075e-11
GRAMD1C	1025.45	2.08123	7.69779e-40	9.77007e-38
GLUD1	11348	2.06671	8.55834e-37	9.11225e-35
NECAB2	257.896	2.05845	4.28092e-26	2.43454e-24
STMND1	26.4069	2.05078	6.10179e-11	8.61125e-10
GABRG3	132.2	2.04272	4.75271e-23	2.15843e-21
VSTM2A	17.6222	2.04087	4.20468e-10	5.28757e-09
LRRC75A	398.317	2.04039	2.02544e-39	2.53709e-37
ADCY2	126.849	2.0314	3.77188e-25	1.9697e-23
LHFPL3	29.7553	2.03031	2.61737e-10	3.38758e-09
ANTXR2	940.743	2.02221	1.32354e-51	3.57263e-49
PDZRN3	264.051	2.01807	5.71566e-28	3.82097e-26
HUNK	1821.97	2.01767	2.32769e-66	1.20568e-63
EMX1	137.532	2.0173	2.84702e-21	1.1434e-19
FAM221A	250.757	2.01663	2.09998e-27	1.36428e-25
SYT9	151.966	2.01181	1.58788e-18	5.01346e-17
USP49	2768.97	1.99405	6.10814e-41	8.24383e-39
ABHD17C	688.798	1.99386	1.62569e-51	4.26799e-49
RHOBTB2	3789.71	1.99023	1.02722e-67	5.79018e-65
CHST2	1193.39	1.98753	3.19839e-61	1.45946e-58
AFF3	807.711	1.98391	8.06473e-33	6.99369e-31
ADAMTSL3	1319.56	1.98005	9.77009e-39	1.17763e-36
CA2	1094.18	1.9791	1.4155e-40	1.84544e-38
CHST8	75.1462	1.97462	2.43901e-17	6.96626e-16
EPHA4	465.317	1.97412	5.60796e-24	2.72783e-22
HRK	195.672	1.95787	1.75395e-32	1.47432e-30
2003-09-01	1572.26	1.95182	1.58005e-48	3.32766e-46
VIPR2	37.2823	1.95139	1.23543e-11	1.89422e-10
ELTD1	166.695	1.94771	5.38535e-19	1.77949e-17
HCN4	326.386	1.94464	1.75393e-27	1.15512e-25
COBLL1	1400.8	1.92967	1.4022e-41	2.02054e-39
CACNA1E	26.5099	1.92786	1.64953e-10	2.18776e-09
LEF1	865.156	1.91708	1.04805e-59	4.56497e-57
GALR1	14.0022	1.90493	1.07831e-08	1.10809e-07
APBA1	168.447	1.8846	1.17987e-25	6.47914e-24
ITGA11	49.912	1.88323	4.3192e-13	7.86111e-12
KHDRBS3	2311.04	1.88233	4.76907e-45	8.54199e-43
SMOC1	234.288	1.88191	6.94683e-28	4.62278e-26
TGFA	820.608	1.87716	2.07561e-50	4.911e-48
RHEBL1	314.878	1.87458	7.71805e-30	5.71106e-28
VWA5B2	516.784	1.87128	1.42005e-26	8.42577e-25
GRHL1	397.326	1.86591	2.01909e-25	1.07788e-23
SLC27A6	384.703	1.86389	2.69573e-27	1.73368e-25
ONECUT1	73.2956	1.8638	4.52575e-16	1.1473e-14
PGM5	260.063	1.85228	1.09992e-25	6.05744e-24
MBOAT1	769.051	1.84246	1.88185e-54	6.01093e-52
VWC2	17.1847	1.84031	1.12712e-08	1.15268e-07
CCDC173	58.3129	1.83647	5.58384e-13	1.00294e-11
LHX8	28.9509	1.836	6.18848e-09	6.60737e-08
C17orf96	301.582	1.82919	2.06543e-34	2.01959e-32
BMPER	86.4528	1.82891	7.2238e-17	1.97214e-15
KIAA1244	3174.22	1.8259	1.39377e-25	7.56701e-24
MNS1	2500.37	1.81882	1.95223e-25	1.0451e-23
ANKRD18A	583.303	1.81516	2.1784e-20	8.15411e-19
CHRNA3	249.012	1.815	1.77088e-33	1.62387e-31
NKAIN2	8.60917	1.80974	1.06509e-07	9.37642e-07
LRRC63	35.3872	1.80249	6.97123e-10	8.53697e-09
POU4F3	17.2165	1.80022	7.38999e-08	6.68377e-07
EBF4	306.347	1.79317	2.74781e-33	2.48404e-31
DLGAP1	185.52	1.78857	1.11625e-20	4.26155e-19
GNAL	1879	1.77187	8.65306e-51	2.1261e-48
NGFR	350.029	1.76169	4.37432e-25	2.26578e-23
SGCG	34.2709	1.76146	2.08134e-10	2.73586e-09
ANKS1B	70.6794	1.76055	3.11465e-14	6.48125e-13
WNT9A	42.1301	1.7552	8.6611e-10	1.04594e-08
SH3GL2	156.103	1.7489	3.14425e-15	7.30419e-14
AP3B2	72.6352	1.74656	2.09161e-14	4.45397e-13
PPM1L	93.4021	1.74639	2.75802e-12	4.52546e-11
REEP1	287.019	1.74552	1.0415e-21	4.28336e-20
MPO	15.3827	1.73812	2.04138e-07	1.70397e-06
KLHL21	1698.49	1.73733	1.3389e-26	7.96898e-25
PGBD5	568.014	1.72911	1.52059e-49	3.42849e-47
SLC24A4	156.158	1.72785	5.98115e-21	2.3346e-19
ZNF704	3574.76	1.72201	3.27041e-26	1.89357e-24
RORB	83.287	1.7111	4.33878e-14	8.90285e-13
ITPKA	585.358	1.70309	1.26357e-25	6.87964e-24
CCDC109B	1141.76	1.70194	1.31608e-32	1.12745e-30
FZD8	453.435	1.6947	1.01568e-34	9.9823e-33
CACNA1B	226.267	1.69452	4.09501e-27	2.5987e-25
IGFBPL1	912.733	1.6922	3.4856e-41	4.80586e-39
PCDH11X	65.4892	1.66997	1.01642e-11	1.57475e-10
C9orf171	21.545	1.66958	1.40421e-07	1.20735e-06
RASGRP1	194.228	1.66479	1.24123e-17	3.60975e-16
GFOD1	313.071	1.66402	8.34008e-29	5.79122e-27
CCNE1	5859.6	1.6615	2.14966e-52	6.149e-50
KCNK2	64.7644	1.66135	6.78673e-10	8.33097e-09
MMP15	1771.34	1.66045	1.44344e-32	1.22949e-30
ZDHHC23	3150.87	1.65667	6.54511e-36	6.63688e-34
CCDC74B	458.226	1.65448	3.96868e-26	2.26368e-24
COL15A1	32.7123	1.65133	2.57307e-08	2.49433e-07
WFDC2	38.1204	1.64618	1.20241e-08	1.22445e-07
CPEB3	285.656	1.64462	6.18224e-24	2.98563e-22
UNC5B	1257.66	1.64235	4.35693e-36	4.46527e-34
TMEM201	3920.09	1.63407	3.61685e-43	5.77641e-41
PLXNC1	614.717	1.6319	7.61241e-22	3.19938e-20
ATRNL1	1243.96	1.62143	2.69715e-25	1.42792e-23
HOXA4	155.48	1.61786	8.3585e-22	3.48999e-20
LRRC45	2898.15	1.61563	1.02811e-37	1.13239e-35
ROR2	861.507	1.6129	3.75797e-38	4.31266e-36
ST7	479.881	1.60969	8.84777e-27	5.45233e-25
NTSR1	35.8977	1.60937	4.35476e-08	4.10319e-07
RTN4RL1	65.2014	1.60841	5.70068e-11	8.07491e-10
OTUD1	417.084	1.60714	4.98324e-19	1.65232e-17
FOXO1	518.322	1.5966	1.91249e-18	5.96952e-17
MPPED1	11.0846	1.59623	2.60578e-06	1.80418e-05
HHIP	146.489	1.5946	6.0774e-18	1.81706e-16
ADRA2B	30.6771	1.59419	7.94961e-08	7.15951e-07
RGCC	89.2567	1.59216	1.10692e-15	2.70933e-14
RASEF	1400.33	1.59118	1.13401e-21	4.65382e-20
CAMK2N2	1041.91	1.59042	4.96896e-26	2.80089e-24
ABCC8	120.876	1.59003	2.76974e-15	6.49718e-14
CDCP1	11.5283	1.57933	2.97066e-06	2.03841e-05
CDKN1C	244.477	1.57672	3.62535e-13	6.64879e-12
GSG1L	76.8609	1.57057	4.23161e-11	6.06573e-10
TTPA	291.695	1.5673	6.60026e-27	4.12033e-25
BARX2	33.822	1.56685	1.74609e-08	1.72996e-07
JAG2	762.061	1.56584	7.29681e-27	4.52567e-25
WT1	394.495	1.56469	8.8425e-22	3.66811e-20
CCDC64	1012.27	1.56154	1.67184e-32	1.41774e-30
SKOR2	13.7157	1.56126	4.02586e-06	2.68741e-05
GPR4	128.556	1.55864	1.53361e-17	4.42645e-16
SLC16A10	87.4951	1.55282	1.00075e-12	1.73726e-11
FLT1	21.3953	1.54857	7.98592e-07	6.0542e-06
MB21D1	947.053	1.54813	1.14475e-29	8.40068e-28
PINLYP	59.001	1.5458	2.114e-10	2.77119e-09
ARHGDIG	50.7112	1.54542	2.71218e-07	2.22799e-06
TRIM7	414.076	1.54524	6.29268e-24	3.03013e-22
LRRC56	35.6991	1.54469	6.39939e-08	5.84021e-07
ARHGAP44	466.017	1.5401	1.72336e-26	1.01939e-24
IL22RA1	333.477	1.53875	1.14945e-29	8.40068e-28
ERBB4	14.4859	1.53634	4.14173e-06	2.75899e-05
BMP6	267.831	1.52494	1.19654e-17	3.49038e-16
C18orf42	10.9662	1.52313	7.81487e-06	4.96427e-05
WRAP73	1160.17	1.51793	8.98067e-41	1.17887e-38
CYP46A1	24.1506	1.51744	6.51963e-07	5.02003e-06
KCNC4	1897.99	1.50844	3.97192e-36	4.09257e-34
UBE2QL1	99.8516	1.50453	1.39385e-10	1.87198e-09
LAMP3	299.098	1.50097	4.93293e-17	1.36618e-15
NFKBIB	2074.31	1.50075	3.63543e-21	1.45152e-19
GJD3	31.1838	1.50073	9.52725e-08	8.48465e-07
CCNO	611.346	1.50046	2.17436e-23	1.00413e-21
EPHA6	243.077	1.49724	9.16699e-19	2.95767e-17
EML6	1834.09	1.49503	5.6918e-25	2.89346e-23
IGFBP4	1626.01	1.49115	7.74408e-33	6.74615e-31
GPR112	33.7761	1.48982	2.03206e-06	1.43548e-05
MAPK8IP2	44.7699	1.48159	3.05205e-07	2.4764e-06
EBF3	252.8	1.48103	1.51467e-15	3.64681e-14
FNDC5	91.5438	1.47984	6.03148e-13	1.07729e-11
C15orf59	198.572	1.47841	1.74118e-12	2.90424e-11
PPP1R13B	932.492	1.4772	8.57274e-26	4.76222e-24
PRTG	107.28	1.47618	1.34081e-11	2.04591e-10
RLTPR	473.502	1.47588	1.10635e-20	4.23216e-19
C3orf80	63.7649	1.46771	9.09873e-10	1.09602e-08
KIAA0895	432.156	1.46687	4.78145e-18	1.44083e-16
TSPAN33	394.674	1.46544	6.00108e-25	3.04261e-23
TIGD3	72.1736	1.46167	7.06858e-11	9.89549e-10
OSTF1	671.031	1.45903	1.09086e-25	6.02487e-24
GPR3	603.448	1.45087	3.35104e-16	8.64371e-15
DGCR6	493.63	1.4475	6.40683e-16	1.60506e-14
MAP6D1	424.195	1.44319	4.52188e-25	2.3359e-23
MTUS2	87.5954	1.44047	1.40631e-10	1.88607e-09
TUBG1	4906.16	1.4366	9.9299e-44	1.64057e-41
NOS1AP	146.595	1.43284	8.81202e-17	2.39549e-15
SLC9A2	138.675	1.43239	1.91035e-13	3.62853e-12
DCK	4018.83	1.4313	1.25279e-19	4.37334e-18
PTF1A	41.6754	1.4279	2.18351e-07	1.81628e-06
TOX	108.019	1.42648	3.68456e-11	5.32941e-10
ULK2	203.311	1.42559	7.35915e-12	1.15605e-10
CRLF1	639.962	1.4239	3.24005e-23	1.482e-21
GRK4	51.7131	1.41995	2.53187e-08	2.45564e-07
SPHK1	1912.19	1.41872	2.82771e-19	9.54104e-18
SCN1B	504.158	1.41533	1.49927e-19	5.1772e-18
SIRT2	682.682	1.41522	6.77766e-36	6.83652e-34
DGKH	255.79	1.41166	1.95744e-12	3.25081e-11
PDE1C	126.45	1.4116	3.97638e-16	1.02018e-14
ACOT4	277.512	1.40686	4.35011e-16	1.10717e-14
CEBPA	105.99	1.40489	1.2478e-08	1.26798e-07
PELI1	604.694	1.40399	2.45897e-15	5.79658e-14
CDAN1	1444.02	1.40149	2.67838e-35	2.68749e-33
CCDC147	255.209	1.39639	1.23781e-12	2.10868e-11
GFI1	181.611	1.39622	8.00415e-18	2.38198e-16
CERS1	158.009	1.39536	6.58148e-11	9.24736e-10
MYO6	2564.47	1.3952	1.17635e-24	5.84185e-23
EFNA2	366.004	1.39511	4.07978e-16	1.04252e-14
FAM92A1	1084.04	1.39402	1.13703e-22	5.00948e-21
PARM1	390.242	1.39088	9.59033e-24	4.54947e-22
FLRT1	144.986	1.38983	6.40242e-12	1.01323e-10
DBX2	14.0535	1.387	4.2848e-05	0.000233357
PNPLA5	6.01201	1.38437	4.32586e-05	0.000235257
RASL11A	38.862	1.38436	1.17701e-06	8.64932e-06
ASCL2	6.09323	1.38294	3.79084e-05	0.000208649
SHISA3	233.125	1.38261	1.06963e-18	3.43376e-17
GBX1	29.441	1.38254	1.36916e-06	9.96004e-06
TMEM40	75.5734	1.38204	9.48189e-10	1.13789e-08
KCNQ2	85.5948	1.37784	1.48601e-10	1.9874e-09
CCKBR	38.3569	1.37756	4.69616e-07	3.70531e-06
FLT4	1333.03	1.37724	4.69912e-32	3.84866e-30
MED12L	893.657	1.37687	2.75729e-14	5.77125e-13
LHX3	9.61441	1.37536	5.54882e-05	0.000295233
ARHGAP33	1418.1	1.37477	2.16493e-26	1.26112e-24
ADAP2	93.301	1.37123	6.98976e-10	8.5542e-09
ZNF804A	10.5974	1.37104	4.45766e-05	0.000241535
PCDH1	151.258	1.36969	1.77628e-14	3.80645e-13
PDLIM3	444.308	1.36615	1.13369e-20	4.31094e-19
HDAC9	1040.34	1.36578	1.83662e-18	5.74206e-17
SRSF12	36.5212	1.36553	9.72298e-07	7.25062e-06
HECA	1400.85	1.36373	4.99261e-21	1.96879e-19
SSFA2	7803.3	1.35943	2.24395e-20	8.35463e-19
KCNH8	53.2173	1.35611	5.2006e-09	5.62469e-08
SYT2	1331.25	1.35495	1.67208e-28	1.14858e-26
BCL2L11	1672.84	1.35247	1.34977e-33	1.25575e-31
ELOVL3	5.34956	1.35001	5.51839e-05	0.000293778
LRRC57	620.04	1.34995	5.86281e-21	2.29777e-19
AREG	47.4438	1.34661	4.38959e-08	4.12789e-07
LIN7B	207.164	1.34455	1.37967e-11	2.10352e-10
QRICH2	674.275	1.34357	6.43942e-20	2.32852e-18
FOXK1	8826.53	1.34188	1.31895e-23	6.19551e-22
FOS	545.466	1.33759	1.13533e-05	6.9717e-05
BTG3	3610.64	1.33648	9.72202e-22	4.01557e-20
KCNQ3	1382.89	1.33605	1.7776e-14	3.80645e-13
TIAM1	3303.06	1.3358	6.71247e-19	2.1953e-17
TPRN	689.097	1.33363	6.81944e-15	1.52502e-13
PAPPA2	213.367	1.33172	1.11088e-05	6.8281e-05
RIPPLY3	8.12168	1.33094	8.1924e-05	0.00042003
DKK1	7.10258	1.32956	8.14728e-05	0.000418165
FGD6	371.523	1.32908	3.14467e-13	5.81172e-12
P2RX2	12.5191	1.32844	9.55839e-05	0.000481943
SOBP	463.73	1.32396	6.16895e-25	3.11586e-23
MARK1	951.331	1.32004	3.77475e-23	1.71836e-21
NECAB1	328.169	1.31147	8.33263e-11	1.15637e-09
SMIM13	1815.58	1.30583	6.3753e-22	2.69125e-20
EPB41L4A	1079.09	1.30573	1.09417e-22	4.8541e-21
SLC30A3	633.343	1.30479	4.42718e-22	1.88969e-20
NUSAP1	6693.68	1.30064	1.19407e-42	1.83075e-40
TNFSF12	12.0379	1.29995	0.000118899	0.000589726
LRRTM1	10.2479	1.29817	0.000133226	0.000653683
DONSON	2455.88	1.29691	1.38821e-19	4.81974e-18
BMP2	546.902	1.29302	2.47048e-17	7.04564e-16
CC2D1A	1645.57	1.29272	5.72199e-28	3.82097e-26
POLH	3546.04	1.29067	2.03613e-42	3.04863e-40
GAD2	16.9756	1.28737	6.34595e-05	0.000333572
NPAS4	34.8345	1.28718	2.26706e-05	0.000131145
DDAH1	2809.75	1.28638	1.1766e-24	5.84185e-23
SCIN	46.0261	1.28626	1.10389e-06	8.15262e-06
KCNK5	879.486	1.28615	1.56464e-21	6.39367e-20
ALK	58.2509	1.28559	1.85977e-08	1.83535e-07
SRGAP1	518.662	1.27974	1.77576e-18	5.57909e-17
SLC18A3	35.9575	1.27593	2.32519e-05	0.000134143
ESPN	18.3131	1.27533	4.21165e-05	0.00022983
NPAS3	18.6894	1.2752	5.14895e-05	0.000275488
ZMYND10	118.383	1.2752	1.34065e-10	1.80814e-09
JMY	595.617	1.27481	3.5752e-17	1.00174e-15
ANKRD36B	914.025	1.27357	1.15674e-12	1.98291e-11
GSC2	5.87464	1.2704	0.000161235	0.00077679
SH3GL1	4227.19	1.27023	4.79772e-22	2.04329e-20
ARRB2	1781.9	1.26868	2.76421e-24	1.36185e-22
CNKSR2	343.606	1.26845	7.52947e-11	1.051e-09
SLC47A1	90.7129	1.26819	1.61279e-08	1.60484e-07
TUBG2	206.442	1.26764	1.75094e-16	4.65419e-15
MAFB	12.4106	1.26351	0.000185409	0.000881072
C11orf96	67.8384	1.26348	4.54369e-07	3.59686e-06
DCLRE1C	2196.21	1.25856	2.00684e-27	1.31266e-25
P2RY1	263.58	1.25766	2.03107e-09	2.31618e-08
FAM124A	125.262	1.25676	1.67062e-12	2.78898e-11
DNAJC6	619.082	1.25669	2.32302e-15	5.4896e-14
ABHD15	969.032	1.25572	1.31055e-28	9.03476e-27
GPC3	202.663	1.25539	2.35665e-13	4.42795e-12
DMRT1	71.7139	1.25506	1.7603e-07	1.48946e-06
SLC32A1	38.8683	1.25294	3.14817e-06	2.14257e-05
NAV2	1778.09	1.24996	4.48901e-16	1.14101e-14
DUSP7	2053.53	1.24695	5.10968e-34	4.82399e-32
OGFRL1	2607.83	1.24509	3.30025e-36	3.41888e-34
RPP25	144.16	1.2432	3.18553e-08	3.04949e-07
TP53I13	2240.64	1.24232	2.22022e-13	4.18804e-12
GNAO1	1340.99	1.24209	7.55005e-19	2.45665e-17
KCNMB3	432.3	1.24051	1.00021e-14	2.19576e-13
ATP12A	13.0531	1.24025	0.000246235	0.00114125
RRAGD	1200.34	1.23947	1.13675e-27	7.53834e-26
NEURL1B	4269.92	1.23747	8.12594e-29	5.68371e-27
NT5M	115.163	1.2374	4.35071e-10	5.46047e-09
VIPR1	76.4172	1.23607	1.17204e-07	1.0238e-06
HAUS2	1465.71	1.23533	1.83113e-26	1.07649e-24
GSC	41.3066	1.23474	2.99759e-06	2.05396e-05
WNK4	588.254	1.23447	3.58399e-24	1.7567e-22
RAB15	5377.02	1.2338	1.23496e-26	7.39623e-25
PARD6B	492.959	1.23298	6.83052e-15	1.52572e-13
UBE2S	9366.69	1.23255	8.18221e-12	1.28219e-10
ADCK2	734.037	1.23213	1.24298e-22	5.42636e-21
SH3GL3	184.906	1.23103	4.61034e-14	9.43988e-13
MSX2	225.482	1.22857	1.21362e-14	2.64607e-13
KCTD8	96.7233	1.22736	5.42804e-09	5.84101e-08
RTN4R	1735.15	1.22694	1.97277e-13	3.73599e-12
FAM46A	688.639	1.22439	5.60024e-22	2.36928e-20
ASXL3	59.1703	1.22381	1.99103e-06	1.40909e-05
UGT8	1404.39	1.21963	2.88911e-18	8.88761e-17
CPNE5	54.6456	1.21907	1.05573e-06	7.82707e-06
WDTC1	1558.88	1.21861	8.63759e-22	3.59088e-20
GAS1	119.123	1.21827	5.3174e-10	6.60453e-09
TBC1D8	921.371	1.21739	6.20779e-20	2.249e-18
MPP2	2282.18	1.21732	2.06075e-31	1.62528e-29
KCTD19	148.509	1.21692	5.82408e-10	7.21515e-09
OSR2	25.0245	1.21613	5.39404e-05	0.000287797
RBM38	2642.54	1.21554	1.11816e-19	3.93201e-18
PRKAR2B	1424.22	1.21259	1.17633e-15	2.86823e-14
ADRBK1	3782.4	1.20966	2.59572e-21	1.0451e-19
MSI1	1262.74	1.20639	5.91539e-20	2.14713e-18
RAD9B	29.6555	1.20626	2.76517e-05	0.000157534
DNMBP	3655.43	1.20293	3.49553e-19	1.1753e-17
TAF4	1964.32	1.20109	2.729e-30	2.05103e-28
SOX18	44.8901	1.19971	3.55473e-06	2.39376e-05
ADAMTS17	133.594	1.19895	7.3383e-10	8.95787e-09
KCNK1	1052.26	1.19782	2.98904e-22	1.28442e-20
CDH4	2516.48	1.19672	8.66948e-23	3.87297e-21
MYO5C	24.8793	1.19167	6.503e-05	0.000341078
IRX4	270.113	1.19157	1.16636e-12	1.99405e-11
CLMN	1163.83	1.18976	2.20819e-19	7.50355e-18
GPD1	39.5698	1.18761	1.67395e-05	9.92306e-05
CCDC175	44.719	1.18753	2.99761e-06	2.05396e-05
FOXA3	32.4212	1.18525	3.60012e-05	0.000199405
MCIDAS	467.16	1.18497	3.23007e-17	9.11698e-16
ASRGL1	733.923	1.18471	9.81907e-17	2.66547e-15
CD74	34.0873	1.18401	8.33992e-05	0.000426681
ARG2	1867.57	1.1831	2.68275e-14	5.6376e-13
CLPSL2	13.4187	1.18077	0.000358986	0.00160597
PON3	27.4273	1.1801	3.1872e-05	0.000179233
DYRK2	1435.09	1.17934	1.01867e-15	2.51259e-14
CENPP	226.286	1.17918	3.56747e-15	8.23742e-14
PTPRN2	166.706	1.17846	7.90399e-13	1.39613e-11
C9orf66	15.8067	1.17702	0.000369393	0.00164829
FAXC	278.165	1.17683	1.01167e-17	2.96464e-16
CDKN2D	555.79	1.17541	1.8938e-14	4.04623e-13
HOXA10	251.209	1.17202	1.75175e-12	2.91934e-11
PLXND1	4543.78	1.17169	5.14454e-20	1.87443e-18
PELI2	573.892	1.16827	1.57993e-12	2.65375e-11
HS3ST4	56.8182	1.16732	1.10072e-05	6.77219e-05
ADCY9	1382.41	1.166	9.00259e-18	2.65847e-16
SLC37A2	85.7928	1.16348	5.3469e-08	4.9528e-07
SS18L1	2104.62	1.16228	1.85306e-26	1.08605e-24
UBALD2	1651.33	1.16227	4.7557e-14	9.7271e-13
SKP2	3954.8	1.16224	4.96548e-25	2.55816e-23
GCOM1	28.3267	1.16108	8.44039e-05	0.000431591
FBXL7	212.144	1.16033	1.08648e-15	2.66612e-14
RGAG4	423.356	1.16001	9.64618e-18	2.83107e-16
TMEM150C	13.7503	1.15833	0.000462081	0.00200675
KLHL42	2292.16	1.15741	1.0552e-30	8.08918e-29
ITPR3	6971	1.15741	1.68704e-14	3.62875e-13
ADAMTS19	15.2722	1.15588	0.000456063	0.00198354
SOWAHA	16.5422	1.15448	0.000328612	0.00148534
ETV4	2925.85	1.15222	1.01764e-26	6.19143e-25
TAL1	247.215	1.15072	3.72961e-12	6.02681e-11
EFCAB1	14.4365	1.1501	0.000492975	0.00212694
SORT1	3844.04	1.1484	6.46373e-17	1.77221e-15
WNT4	57.5281	1.14677	1.31909e-05	7.96985e-05
MAFF	1605.45	1.14625	2.10186e-15	4.99778e-14
HAND2	112.458	1.14576	2.87142e-09	3.22194e-08
MFHAS1	2025.58	1.14509	2.47614e-15	5.82989e-14
LHX1	179.16	1.1414	6.25675e-11	8.81696e-10
TACC2	909.626	1.14061	1.88303e-23	8.73808e-22
PITPNM1	2280.13	1.14027	2.33142e-16	6.11239e-15
ISLR2	9.71908	1.13945	0.000813513	0.00334068
PTPN22	13.6353	1.1391	0.000683751	0.0028543
RHBDL3	893.776	1.13625	8.18235e-24	3.91059e-22
IQCH	59.0142	1.1353	3.43276e-06	2.3206e-05
FZD1	1374.4	1.13094	4.27933e-19	1.4313e-17
PAPL	119.888	1.12994	9.34478e-11	1.28751e-09
NFATC3	2303.81	1.12944	3.10587e-16	8.05467e-15
MAST2	7172.36	1.12835	1.99262e-21	8.12523e-20
TLE2	758.589	1.12353	6.4566e-21	2.51506e-19
GDF7	64.2396	1.12341	3.13655e-05	0.000176696
KLF2	215.019	1.12322	9.26487e-10	1.1139e-08
IL17D	63.6106	1.1229	5.34492e-06	3.49967e-05
DLL4	10.7746	1.1226	0.00097397	0.0039157
PHF7	244.717	1.1207	1.2035e-14	2.62699e-13
RPS6KA5	289.224	1.11949	9.23761e-14	1.82703e-12
NUTM2G	91.7664	1.11836	8.85043e-07	6.64195e-06
ADAMTS5	17.3764	1.11746	0.000536301	0.00228801
RYR2	50.3616	1.11714	3.3316e-05	0.000186206
ANKRD13B	970.251	1.11463	2.86195e-16	7.43216e-15
ANKRD30A	3.82105	1.11395	0.000626829	0.00263852
SRD5A2	10.7729	1.11298	0.000923456	0.00373699
ZNF878	30.6784	1.11253	8.27349e-05	0.000423621
KRT23	12.6842	1.11198	0.000748765	0.00310138
CBFB	3037.16	1.11024	1.99656e-17	5.74537e-16
LRP2	9.71703	1.11006	0.00116341	0.00458591
CCNF	6881.59	1.11004	4.18949e-28	2.81725e-26
EDARADD	102.651	1.10891	1.89419e-09	2.17118e-08
EFNA5	596.562	1.10791	1.86808e-19	6.41608e-18
CHST1	697.563	1.10714	3.32997e-16	8.60092e-15
LONRF2	271.444	1.10698	3.49909e-09	3.88529e-08
CXXC1	2351.2	1.10548	1.73635e-18	5.47322e-17
CORO2B	552.907	1.10373	1.66138e-11	2.51901e-10
SKI	1733.29	1.09929	1.74545e-18	5.49287e-17
SLC27A4	3158.97	1.09904	1.03721e-20	3.98361e-19
PTGER3	18.3738	1.09604	0.000649162	0.00272594
LIMCH1	4899.4	1.0937	1.81161e-18	5.68242e-17
LSM11	326.79	1.09357	1.04507e-13	2.05002e-12
SHROOM1	2298.87	1.09162	2.92578e-25	1.5447e-23
PTP4A3	294.343	1.09149	8.19153e-08	7.36009e-07
PCDH8	51.535	1.09093	2.54938e-05	0.000146053
LRRC26	17.1064	1.08971	0.00123355	0.00481977
SMIM4	228.524	1.08905	1.23155e-06	9.02241e-06
TACC1	4183.18	1.08822	8.96119e-16	2.22463e-14
ZBTB42	293.407	1.08775	2.90038e-15	6.7705e-14
ANKRD36	2092.06	1.08644	1.3718e-13	2.6551e-12
CDK5R1	838.054	1.08357	6.29972e-12	9.98628e-11
ZMYND15	45.9101	1.08329	5.43632e-05	0.000289731
NGEF	532.662	1.07907	2.79536e-13	5.20128e-12
PPP1R14C	1297.86	1.07714	4.46198e-13	8.09791e-12
KCNJ10	30.8317	1.07631	0.000149793	0.000726779
FNIP2	821.31	1.07408	5.53593e-10	6.86706e-09
DNAJB9	584.807	1.07251	6.94431e-14	1.39213e-12
CALB1	10.0188	1.07236	0.00167964	0.0063106
BRINP2	26.2824	1.07094	0.000869424	0.00354597
EGFR	1135.4	1.07018	2.296e-10	2.99542e-09
WDFY2	589.587	1.06897	3.33569e-23	1.52211e-21
CEBPD	147.678	1.06734	1.2226e-07	1.06312e-06
SAC3D1	1939.47	1.0668	9.47845e-10	1.13789e-08
VGLL2	266.078	1.06508	1.93757e-12	3.22059e-11
LOC100653515	103.272	1.06473	3.50629e-05	0.00019472
ANK1	147.609	1.06456	9.03718e-07	6.77082e-06
LOC102723631	140.612	1.06326	1.2636e-08	1.28267e-07
PHF21B	489.622	1.06303	1.7096e-11	2.58599e-10
TMEM17	150.906	1.06238	7.19183e-09	7.55655e-08
NRIP3	1348.33	1.06197	9.48604e-16	2.34978e-14
ONECUT2	764.804	1.06064	2.17713e-12	3.60006e-11
GRIN1	7.39696	1.05985	0.00191424	0.00709738
ABHD5	1061.3	1.05932	3.15082e-17	8.91956e-16
SLC25A25	1547.92	1.05877	4.82683e-18	1.45222e-16
ICOSLG	1026.94	1.05855	3.44305e-10	4.36127e-09
ISOC1	1806.99	1.05791	4.25265e-16	1.0838e-14
NPR3	10.5112	1.05592	0.0018697	0.00694703
IRX5	10.8866	1.05484	0.00182581	0.00679715
MAST4	872.81	1.05414	1.03037e-14	2.25681e-13
CD34	348.191	1.05278	7.96102e-13	1.40491e-11
SLC39A8	837.526	1.05152	4.60506e-16	1.16433e-14
KDM7A	617.583	1.05149	2.06782e-08	2.02814e-07
SGSM1	211.692	1.04975	1.50561e-09	1.74985e-08
SAMD1	2660.95	1.04861	3.59774e-14	7.45615e-13
FAM181B	117.39	1.04847	2.90002e-06	1.9935e-05
CNNM3	3271.69	1.04777	1.23404e-22	5.39961e-21
SETD8	2763.04	1.04584	1.90581e-23	8.82242e-22
TCEANC2	528.775	1.04531	2.41765e-16	6.32981e-15
GOLGA8R	8.54836	1.04483	0.0022372	0.00812968
DGKZ	3969.25	1.04435	6.00736e-16	1.51091e-14
MYO1D	1279.78	1.0441	2.18936e-15	5.19297e-14
RAB3IP	995.117	1.0439	7.07857e-20	2.54046e-18
ESYT2	1535.84	1.04237	7.59369e-20	2.71011e-18
ARNTL2	2301.34	1.04123	3.3814e-17	9.50214e-16
ANKRD30B	34.3886	1.04065	0.000370945	0.00165445
AMOTL1	5433.82	1.03932	1.29544e-14	2.81487e-13
FOXF2	277.303	1.03921	5.5497e-11	7.86687e-10
NMU	1780.87	1.0388	2.50224e-14	5.26404e-13
STK24	3635.7	1.03792	2.77187e-18	8.54065e-17
KCNB1	249.238	1.03555	3.02476e-08	2.90574e-07
HTATSF1	4472.19	1.03392	9.68934e-19	3.12094e-17
SLC1A4	4853.66	1.0337	1.27295e-16	3.42642e-15
FAM63B	730.81	1.03319	6.05113e-14	1.2259e-12
SLC25A29	982.86	1.0321	6.84713e-17	1.87197e-15
KIF26A	1148.76	1.02907	5.27344e-12	8.43618e-11
STAR	25.7299	1.02887	0.000461887	0.00200636
PRDM12	13.1912	1.02865	0.00220289	0.00802879
SPRY4	159.15	1.02783	4.59853e-08	4.32014e-07
RAPH1	2461.7	1.02748	2.10306e-10	2.75874e-09
GALR2	13.1593	1.02698	0.00198321	0.00732337
GAB1	531.15	1.02688	2.72181e-12	4.47755e-11
PRSS56	6.67318	1.02533	0.00236995	0.00854886
OIP5	865.775	1.02463	1.66284e-15	3.99351e-14
FGF12	257.042	1.02448	1.83449e-11	2.76044e-10
TBC1D2B	2732.5	1.02434	4.39799e-11	6.29481e-10
FAM83A	9.27031	1.02432	0.00265331	0.00944326
LRP3	2138.18	1.02406	2.9335e-12	4.79336e-11
ARHGEF26	989.596	1.0225	6.79204e-14	1.36303e-12
HCN2	573.093	1.0222	1.10243e-13	2.15372e-12
LHX5	23.1648	1.02186	0.000829689	0.00339837
HES6	320.034	1.02102	1.58678e-08	1.58306e-07
TCF19	4822.41	1.01904	1.07589e-26	6.50453e-25
SFT2D2	280.74	1.01728	1.32987e-06	9.71674e-06
GAB2	1257.34	1.01696	5.72075e-13	1.02562e-11
EPO	6.10738	1.01516	0.00272075	0.00965257
RASSF5	818.523	1.01296	1.38792e-17	4.012e-16
MAP4K2	1867.53	1.01291	3.26847e-17	9.21181e-16
IZUMO1	27.1785	1.01256	0.000371471	0.00165602
PLEKHH3	1307.04	1.01024	3.6924e-15	8.49518e-14
RNF19B	671.714	1.01001	5.76733e-19	1.90242e-17
SEZ6	16.432	1.0087	0.0012497	0.00486897
ADCY5	271.985	1.00867	1.08717e-10	1.4872e-09
FAM196A	42.8324	1.00716	7.01469e-05	0.000364821
NPPC	10.4252	1.00582	0.00267655	0.00952043
ST8SIA2	78.6266	1.00525	1.26564e-05	7.67112e-05
LGI2	433.871	1.00438	3.48666e-16	8.98143e-15
PDXP	1627.51	1.00424	8.8183e-14	1.7477e-12
MAPK11	1159.83	1.00263	2.25269e-11	3.34155e-10
IL7	49.068	1.00082	0.000125261	0.000618402
C4orf32	975.12	1.00014	4.99995e-12	8.01875e-11
ALDH1A3	41.4285	1.0001	0.00018336	0.000873282

## Sheet: KK_down_list
Gene ID	baseMean	log2FoldChange	pvalue	padj
PLS3	1474.18	-1.00805	4.84695e-15	1.10454e-13
REEP6	171.298	-1.00855	1.43944e-07	1.23486e-06
ZCCHC24	750.689	-1.00945	2.36659e-12	3.90997e-11
CHPF2	341.287	-1.00947	1.74574e-14	3.7466e-13
DDAH2	865.502	-1.00999	3.92418e-14	8.08676e-13
TUFT1	2054.38	-1.0127	6.00511e-24	2.91362e-22
NUMBL	772.041	-1.0169	4.29915e-12	6.90639e-11
PDGFRA	606.363	-1.0171	5.38796e-09	5.80113e-08
CAV1	9152.01	-1.02462	3.28858e-13	6.06016e-12
GPC2	190.549	-1.02502	2.35957e-08	2.30251e-07
RENBP	30.9506	-1.02559	0.000129786	0.00063872
MFSD3	354.371	-1.02722	6.08242e-10	7.51092e-09
RUNX3	134.917	-1.02775	8.0375e-10	9.74928e-09
POLD4	354.447	-1.02826	3.22973e-10	4.10191e-09
BCAT1	6325.59	-1.03305	9.51852e-20	3.37195e-18
THBS3	532.445	-1.03325	2.60683e-16	6.78804e-15
ASCL3	11.7789	-1.03376	0.00211951	0.00776236
NES	4495.62	-1.03975	4.25301e-17	1.183e-15
KIAA1324	314.261	-1.04164	4.0901e-15	9.38763e-14
RPS6KA2	183.427	-1.04354	6.66086e-10	8.1988e-09
KLK10	25.8105	-1.04662	0.000652905	0.00273806
PROM2	73.0901	-1.04765	1.06599e-05	6.5775e-05
PRLR	364.993	-1.04879	1.25476e-12	2.13566e-11
TPST2	1621.13	-1.04951	2.7511e-20	1.01589e-18
SMARCA1	1302.06	-1.04952	6.41709e-19	2.10228e-17
SLC7A10	14.2264	-1.05039	0.00119325	0.00468711
RASSF4	183.906	-1.05122	1.32427e-08	1.33831e-07
PCDHB13	64.334	-1.05219	4.80211e-06	3.17025e-05
ATP2B3	112.431	-1.05293	1.02202e-07	9.03756e-07
MEDAG	2.17903	-1.05318	0.000211248	0.000994246
TTLL1	58.1198	-1.05611	3.09067e-06	2.10793e-05
PDIA4	6156.43	-1.05761	2.72052e-18	8.40949e-17
RAB3D	26.1507	-1.05794	0.000381321	0.00169246
ACHE	142.314	-1.05908	2.42718e-07	2.00677e-06
ASS1	1612.08	-1.06036	2.77582e-15	6.50349e-14
NGFRAP1	1174.23	-1.06076	1.38352e-11	2.10773e-10
FANK1	114.928	-1.06087	1.20367e-07	1.04808e-06
CRHR1	38.2822	-1.06175	0.000389652	0.00172424
PPP2R2B	68.4126	-1.06597	2.60077e-06	1.80137e-05
PAQR4	808.628	-1.06987	1.9974e-13	3.7789e-12
SNTB1	140.444	-1.07266	4.86905e-09	5.28999e-08
L1CAM	1154.78	-1.07374	0.000161086	0.000776462
SLC29A4	997.901	-1.07479	3.35109e-17	9.4308e-16
SBSN	545.477	-1.07902	2.55878e-07	2.1083e-06
MTUS1	2641.46	-1.07993	1.51596e-10	2.0233e-09
PCK2	1447.36	-1.0838	9.57805e-18	2.81971e-16
AHNAK2	4258.21	-1.0838	0.000183512	0.000873791
NDRG4	398.059	-1.08383	1.28553e-13	2.49869e-12
METTL12	153.149	-1.08463	1.20929e-11	1.85706e-10
ZNF783	194.982	-1.08839	1.04763e-11	1.61917e-10
GUCY1A2	305.405	-1.0905	7.1985e-11	1.007e-09
NUB1	733.99	-1.09098	1.85197e-19	6.37218e-18
SLC13A3	109.993	-1.09203	1.16536e-07	1.01889e-06
ZNF425	10.6458	-1.09377	0.00107279	0.00426733
STRA6	67.4247	-1.09491	5.32458e-06	3.48874e-05
ANXA8	16.8538	-1.09645	0.000640549	0.00269272
CX3CL1	347.327	-1.10035	2.47284e-12	4.07849e-11
TRIM46	193.485	-1.1004	1.1019e-08	1.12991e-07
CD4	36.4093	-1.10156	5.61027e-05	0.000298007
CAV2	595.686	-1.10477	3.94372e-14	8.1183e-13
C9orf84	2983.14	-1.10925	6.45964e-14	1.30315e-12
APOL1	1049.01	-1.1098	6.78997e-10	8.33097e-09
TNIK	666.586	-1.10983	4.44372e-10	5.56263e-09
NXN	739.325	-1.11062	2.14843e-16	5.65585e-15
ZSWIM4	202.592	-1.1115	4.35728e-13	7.92289e-12
SALL4	170.325	-1.11188	2.79134e-12	4.57622e-11
SULT1A1	73.6149	-1.11205	2.51475e-06	1.74747e-05
AR	396.476	-1.11454	3.18691e-16	8.25367e-15
FAM198B	131.528	-1.11583	1.71306e-08	1.69931e-07
SERPINF1	409.308	-1.11666	4.08262e-14	8.38623e-13
GYG2	242.132	-1.11679	2.27015e-11	3.36485e-10
GSN	691.816	-1.12004	8.96718e-14	1.77537e-12
ZNF469	91.7181	-1.12034	2.20319e-08	2.1565e-07
CDA	185.884	-1.12086	1.17894e-07	1.02936e-06
PCDHB5	714.589	-1.12336	6.2314e-17	1.71096e-15
DACT1	317.112	-1.12366	1.61349e-13	3.09535e-12
TCN2	134.662	-1.12596	1.40345e-10	1.88355e-09
KRT5	7.14845	-1.12961	0.00094218	0.00380385
SH3BP5	312.235	-1.13573	4.47888e-13	8.12088e-12
C10orf54	8.25995	-1.14229	0.000831374	0.00340455
RCAN2	72.3552	-1.14247	4.97363e-07	3.90334e-06
SERPING1	635.875	-1.14268	3.96186e-13	7.23822e-12
DDIT4	2410.07	-1.14542	0.000250919	0.00116044
CXCL14	232.168	-1.14719	6.95184e-11	9.7463e-10
COL6A1	5143.23	-1.1515	1.05028e-13	2.05815e-12
MRO	15.7195	-1.15458	0.00026459	0.00121779
EPHA3	15.1167	-1.15604	0.000337847	0.00152206
FAM65B	43.638	-1.1561	1.8539e-05	0.000108887
CLSTN3	1719.93	-1.15643	2.07781e-13	3.92715e-12
ZNF786	156.113	-1.15923	1.11635e-11	1.72122e-10
C1orf54	43.109	-1.16304	9.07311e-06	5.67699e-05
SLC25A43	285.242	-1.17102	1.07087e-17	3.13332e-16
ABCC3	1020.04	-1.1756	1.03659e-13	2.03757e-12
HSPG2	3590.61	-1.17658	5.31024e-06	3.48123e-05
NRXN3	230.572	-1.17946	5.6547e-12	9.00103e-11
COL18A1	447.196	-1.18399	5.99445e-15	1.34998e-13
TMEM132A	1962.21	-1.18409	3.04547e-18	9.32371e-17
JPH4	1913.01	-1.19065	2.45562e-21	9.92868e-20
SALL2	724.466	-1.19324	7.69295e-15	1.70446e-13
MYL9	1041.24	-1.19517	1.89132e-12	3.14646e-11
HMCN2	41.9137	-1.19582	1.81143e-05	0.000106667
RHOB	1097.05	-1.19769	1.0756e-26	6.50453e-25
VWF	34.3059	-1.20231	1.09884e-05	6.76275e-05
CYTL1	445.792	-1.20292	1.04425e-12	1.80624e-11
ABCB8	479.604	-1.20442	1.3703e-17	3.96704e-16
CA11	604.12	-1.20573	2.45451e-14	5.16931e-13
BMP4	1728.06	-1.21432	8.13052e-15	1.79518e-13
WISP1	64.8024	-1.21572	9.74629e-08	8.6596e-07
ANK3	343.772	-1.21732	4.8321e-21	1.90943e-19
ADSSL1	23.3611	-1.2182	3.17767e-05	0.000178802
TEX19	88.1555	-1.21851	1.13999e-10	1.5528e-09
TSPAN2	95.2113	-1.22288	6.31664e-09	6.73295e-08
OLFML2A	221.938	-1.22489	6.21269e-16	1.55846e-14
NUDT18	90.9823	-1.23439	4.33077e-07	3.43682e-06
TRIM2	276.346	-1.23546	6.07958e-11	8.58624e-10
CLU	15089.9	-1.23579	9.95695e-22	4.10376e-20
OSBPL10	2071.38	-1.23712	1.07612e-18	3.44879e-17
SLC2A4	106.077	-1.2408	3.3911e-08	3.23496e-07
EGLN3	113.087	-1.24219	3.52e-11	5.10293e-10
CLIC3	25.4643	-1.24309	2.05401e-05	0.000119687
WDR86	8.90693	-1.2477	0.000261576	0.00120565
EPHX2	227.466	-1.24897	1.28348e-14	2.79204e-13
SDC3	1790.71	-1.25384	1.94142e-18	6.04997e-17
HSPB1	9141.44	-1.25628	5.41699e-11	7.68443e-10
WNT7B	21.8083	-1.25987	7.3736e-05	0.000381726
ATHL1	1425.66	-1.26505	5.09433e-15	1.15954e-13
ARHGEF40	2254.63	-1.27294	8.38309e-19	2.71848e-17
UBE2L6	386.73	-1.27644	7.59262e-14	1.51103e-12
CALHM3	7.88213	-1.27668	0.000184059	0.000875959
CNGB1	6.49853	-1.27752	0.000161216	0.00077679
LMO1	20.1459	-1.2831	6.78371e-05	0.000353479
WNT5B	67.0452	-1.28981	1.92531e-08	1.89515e-07
GRIN2A	39.0266	-1.29101	1.74183e-06	1.24421e-05
HSPB2	10.3761	-1.29156	0.000136762	0.000669488
C1RL	815.583	-1.29163	1.37292e-13	2.6551e-12
AQP1	527.913	-1.29359	7.40808e-20	2.6488e-18
CDH15	19.1455	-1.29989	2.13358e-05	0.000123872
PCYT1B	40.2497	-1.3019	8.40945e-07	6.34766e-06
EPOR	224.32	-1.30659	1.86533e-14	3.98986e-13
SLC4A2	3114.27	-1.30693	6.84674e-33	6.01916e-31
COLGALT2	30.6914	-1.31119	9.01118e-06	5.64377e-05
PCDHB12	111.083	-1.31186	4.67699e-11	6.67917e-10
PALLD	6851.57	-1.31663	4.72199e-40	6.03313e-38
C1orf85	177.552	-1.31815	5.25223e-15	1.19123e-13
MICU3	92.5441	-1.32098	2.32982e-11	3.44529e-10
NFATC4	672.887	-1.32104	2.3865e-14	5.04827e-13
LPAR5	176.976	-1.32883	3.11e-11	4.52911e-10
SHC2	132.332	-1.33262	1.41854e-13	2.7323e-12
KCTD11	383.547	-1.33647	3.05828e-12	4.97977e-11
MSLN	85.5009	-1.33654	5.37204e-11	7.63196e-10
NRN1	33.5772	-1.33848	4.01249e-07	3.19881e-06
ALDH1L2	608.008	-1.34602	6.4821e-15	1.45468e-13
LGR4	588.609	-1.35051	8.40933e-18	2.48711e-16
P2RX6	48.0484	-1.35234	9.03195e-07	6.76955e-06
TNS3	2772.05	-1.35959	2.27217e-22	9.85207e-21
PODNL1	84.2586	-1.36259	7.29832e-12	1.14838e-10
JAKMIP2	463.845	-1.36403	2.58862e-11	3.8016e-10
NEBL	204.499	-1.36517	3.55684e-13	6.53565e-12
CGN	643.5	-1.36545	1.28658e-16	3.45824e-15
RMI2	508.064	-1.36645	1.16373e-22	5.11535e-21
LBH	1134.66	-1.36756	3.01918e-19	1.01692e-17
FBXO2	32.5332	-1.36874	2.51275e-07	2.07304e-06
PCDHB10	49.9681	-1.37171	6.9642e-08	6.31955e-07
PCOLCE	1400.86	-1.37185	3.12821e-15	7.27574e-14
ERBB3	306.383	-1.37436	4.91256e-11	6.99994e-10
MISP	500.238	-1.37735	2.65056e-13	4.95107e-12
MMP7	10.3535	-1.37766	5.5871e-05	0.000296967
ALOX5	315.81	-1.38378	3.65881e-14	7.57248e-13
SARDH	136.914	-1.3843	1.33399e-14	2.89534e-13
MAP1LC3C	6.24819	-1.38781	4.15313e-05	0.000226895
NYNRIN	773.32	-1.38944	1.17266e-17	3.42592e-16
NTN3	15.4529	-1.39103	2.20416e-05	0.000127699
LIF	1202.36	-1.39127	1.35239e-14	2.93196e-13
CXXC4	110.229	-1.39365	3.49258e-09	3.88031e-08
EDIL3	2773.32	-1.39439	3.63851e-15	8.38125e-14
TSPAN10	191.183	-1.40162	6.72194e-14	1.35179e-12
TUBA3E	53.5616	-1.40312	7.2979e-10	8.91423e-09
NLN	2648.3	-1.41075	2.07273e-41	2.94251e-39
LMBR1	1170.52	-1.42126	2.38008e-26	1.38225e-24
FKBP7	190.436	-1.42289	4.03666e-16	1.03288e-14
PTH2	7.6555	-1.42607	2.9255e-05	0.000165978
NIPSNAP1	2040.82	-1.42754	1.20443e-19	4.21221e-18
IFI6	442.458	-1.42834	6.05239e-19	1.9862e-17
KRT4	5.746	-1.43157	2.07775e-05	0.00012096
IGLON5	204.708	-1.43164	1.87418e-19	6.41771e-18
FSTL3	2066.52	-1.43524	3.93504e-26	2.25119e-24
TNNT2	255.375	-1.4467	1.23831e-05	7.52927e-05
ABAT	264.942	-1.44691	3.4468e-13	6.33953e-12
SMARCD3	384.336	-1.44938	6.78504e-20	2.43969e-18
SERPINE1	4324.1	-1.468	5.68648e-21	2.23323e-19
TUBA1A	2403.88	-1.47617	2.36481e-25	1.25544e-23
PCDHB14	136.199	-1.48598	1.66738e-12	2.78598e-11
SDC2	797.904	-1.4873	4.69894e-39	5.77277e-37
HOXD11	45.6552	-1.48869	5.2073e-09	5.62876e-08
LDLRAD4	222.003	-1.49211	1.62299e-14	3.49491e-13
MMP19	411.264	-1.49636	7.34917e-33	6.43136e-31
PCDHB11	100.483	-1.4966	2.93079e-10	3.75208e-09
KCNA7	18.7831	-1.49828	6.14318e-06	3.98558e-05
CA12	1199.11	-1.50924	1.15282e-29	8.40068e-28
FZD2	1008.56	-1.52893	3.88099e-24	1.89743e-22
TUBB3	1434.25	-1.53829	4.4808e-29	3.14558e-27
DCBLD1	1619.41	-1.54139	8.66271e-21	3.34719e-19
KIAA1755	75.0683	-1.55222	3.24937e-09	3.6227e-08
PNPLA3	371.063	-1.55633	1.51273e-16	4.04908e-15
TMEM255A	495.016	-1.55654	9.42874e-27	5.77322e-25
ZNF608	1476.58	-1.56431	2.65858e-17	7.55961e-16
CREB3L1	711.607	-1.56863	8.86675e-20	3.15272e-18
ALDH3B1	938.152	-1.5759	2.85179e-21	1.1434e-19
AJUBA	3631.97	-1.59022	5.06549e-41	6.9343e-39
SYT12	751.843	-1.592	1.11406e-19	3.92481e-18
SOCS1	62.6372	-1.59573	1.28742e-12	2.18542e-11
DEPTOR	15.6273	-1.59659	1.3756e-06	1.00013e-05
VASN	327.376	-1.60235	2.39078e-22	1.0343e-20
LFNG	2257.13	-1.60933	1.6646e-25	8.9865e-24
REPIN1	1319.76	-1.63355	1.33008e-38	1.57352e-36
RARRES2	5.92086	-1.64544	1.12818e-06	8.31598e-06
FLVCR2	39.4936	-1.66434	4.81728e-09	5.24266e-08
MAP7D2	20.9376	-1.6678	1.05089e-07	9.26418e-07
COL26A1	29.4867	-1.67541	1.28006e-08	1.29801e-07
FOXS1	7.49065	-1.6776	7.46555e-07	5.69802e-06
HOXD10	63.1453	-1.68874	7.2646e-13	1.28913e-11
TUBA4A	297.093	-1.69008	9.28479e-24	4.41546e-22
MEIS1	201.495	-1.69842	1.21104e-23	5.70262e-22
TMEM130	12.3692	-1.70073	4.61204e-07	3.64343e-06
WNT6	80.6416	-1.70558	2.6657e-10	3.43796e-09
ARSI	619.702	-1.75505	2.68347e-30	2.02475e-28
GPR1	140.861	-1.76404	5.56104e-25	2.84206e-23
MAP2K6	30.0667	-1.78093	1.38945e-10	1.86737e-09
TSHZ2	335.262	-1.78251	1.19292e-24	5.90757e-23
GALNT15	33.3129	-1.7879	5.33941e-10	6.62758e-09
CASC10	288.867	-1.79607	2.06511e-29	1.4935e-27
PSAPL1	7.32963	-1.80417	8.75581e-08	7.85237e-07
PLXDC2	305.41	-1.81465	8.3752e-33	7.23021e-31
TUBB4A	290.044	-1.82368	6.33388e-27	3.96695e-25
NTM	1848.15	-1.83363	1.37798e-19	4.79292e-18
TGFB2	4288.71	-1.843	3.77933e-53	1.16824e-50
KLHL26	15.2684	-1.8451	1.11781e-08	1.14443e-07
DEF6	76.5111	-1.87946	1.22505e-15	2.98324e-14
KREMEN2	697.84	-1.91153	1.13531e-26	6.82074e-25
FAM13C	53.4473	-1.92057	1.76844e-16	4.69421e-15
ZSCAN31	587.497	-1.93164	4.57295e-58	1.90523e-55
LAMA4	45.6828	-1.96262	1.24408e-15	3.02573e-14
JUP	529.934	-2.002	4.87132e-45	8.64434e-43
SEMA3B	777.468	-2.00636	8.39639e-38	9.35563e-36
COL5A1	4082.03	-2.00662	1.27774e-26	7.62861e-25
PTGIS	143.828	-2.06826	2.47036e-22	1.06632e-20
ATP1A2	67.1279	-2.07425	2.14564e-17	6.1651e-16
IGFBP5	976.859	-2.08264	1.20821e-13	2.35079e-12
TNNC1	120.205	-2.08386	4.04176e-17	1.12752e-15
SLC2A14	38.3131	-2.08988	5.61922e-12	8.95199e-11
PDLIM1	352.798	-2.15947	2.23049e-38	2.59075e-36
GPR56	932.097	-2.20185	7.08226e-43	1.09461e-40
GPR20	12.6499	-2.21473	4.61762e-11	6.5993e-10
COL1A1	38827	-2.3236	3.99682e-68	2.32118e-65
CLDN4	483.685	-2.34438	5.17304e-42	7.56803e-40
ALDOC	576.517	-2.41928	8.2773e-35	8.17703e-33
EDN2	133.225	-2.4257	7.53869e-21	2.92467e-19
MN1	518.651	-2.44843	8.37845e-45	1.45976e-42
OLFML3	483.058	-2.45861	1.64385e-52	4.77341e-50
LRRC15	176.04	-2.72888	1.53113e-33	1.41078e-31

## Sheet: R109K_up_list
Gene ID	baseMean	log2FoldChange	pvalue	padj
TMEM132E	1355.9	3.82907	1.05001e-158	1.92068e-154
GRIK3	108.244	3.5623	2.02527e-40	6.61541e-38
ZBTB8B	99.9151	3.52046	3.0811e-41	1.10509e-38
C7orf57	194.562	3.38078	1.66112e-59	2.02568e-56
HS6ST3	140.035	3.38029	3.38227e-43	1.4388e-40
SYK	126.771	3.33619	1.12018e-45	5.69178e-43
CMPK2	386.219	3.27207	3.65633e-55	3.04007e-52
SYT10	177.432	3.02847	5.47962e-44	2.63772e-41
SHISA6	87.0781	2.95685	6.06675e-26	6.30528e-24
GABBR2	651.113	2.73542	5.53435e-54	4.4015e-51
SORCS1	678.468	2.70656	1.32978e-67	2.43244e-64
CAMK2B	294.582	2.64954	6.31116e-42	2.35599e-39
FAM184A	365.869	2.62332	5.2037e-50	3.28228e-47
FAM159B	156.078	2.6044	2.26927e-26	2.42255e-24
KCNG3	263.409	2.52252	3.04075e-43	1.32432e-40
FGF4	76.7466	2.50474	4.44785e-18	2.26733e-16
COLEC12	662.215	2.50351	8.43007e-53	5.93088e-50
CBLN2	107.918	2.49969	4.36528e-20	2.76297e-18
VIPR2	37.2823	2.46653	3.08063e-18	1.60544e-16
EYA2	414.33	2.44676	9.46852e-66	1.44332e-62
HEY1	1056.92	2.43194	7.85557e-47	4.35437e-44
MAN1C1	742.996	2.41745	2.6778e-58	3.06139e-55
PITX3	77.6583	2.41556	4.6279e-16	1.93715e-14
NOS1	984.141	2.41217	1.15365e-55	1.11066e-52
DRD5	40.9649	2.39026	5.35428e-16	2.22087e-14
FGF5	632.965	2.3794	1.65648e-55	1.51501e-52
PEG10	1069.06	2.37652	8.44307e-41	2.80801e-38
ANKRD20A4	95.8072	2.36627	2.83298e-20	1.84416e-18
CRTAC1	389.517	2.3209	2.11402e-43	9.66743e-41
CD83	1270.46	2.31538	4.59618e-97	2.80245e-93
ARHGAP20	319.762	2.29309	3.22667e-35	6.9438e-33
SLC47A1	90.7129	2.24079	6.04755e-25	5.7317e-23
RAC3	483.824	2.24056	2.94017e-36	6.89508e-34
TP73	1903.7	2.23641	7.70375e-60	1.00655e-56
RRM2	44346.1	2.22704	4.39716e-97	2.80245e-93
KRT34	754.881	2.22266	4.1825e-29	5.88509e-27
SHISA7	98.575	2.22194	4.37941e-16	1.84581e-14
C1QL2	105.456	2.19438	5.96998e-14	1.95214e-12
CUX2	175.819	2.1925	1.12755e-26	1.25763e-24
TM6SF1	497.374	2.18795	6.24895e-28	8.0497e-26
C2orf72	780.12	2.17655	2.89926e-49	1.71075e-46
LRRC36	71.4014	2.15636	1.32268e-18	7.17938e-17
SYT9	151.966	2.14954	4.28433e-21	3.01419e-19
MAL2	349.753	2.14495	2.42557e-35	5.4108e-33
PRRG4	546.515	2.1422	3.81233e-35	8.10873e-33
DMRT1	71.7139	2.1331	6.43744e-20	4.03266e-18
STOX1	77.7953	2.12359	1.72291e-17	8.31541e-16
EPB41L4B	1194.71	2.11896	8.62614e-38	2.2868e-35
SLC5A8	18.217	2.10494	1.45825e-10	2.94093e-09
CTNND2	383.229	2.097	4.67798e-31	7.64014e-29
RIMKLA	318.76	2.07776	2.0916e-39	6.1709e-37
MAP3K5	947.66	2.07621	5.02799e-32	8.84347e-30
NR4A2	302.965	2.06534	2.74295e-12	7.30334e-11
PREX2	173.788	2.03971	5.92876e-18	2.97936e-16
EBF2	41.2409	2.03889	3.85647e-12	9.97773e-11
BCL2	663.891	2.02598	1.76685e-30	2.76232e-28
NOTUM	845.026	2.01789	2.11572e-37	5.37511e-35
OLFM1	2210.23	2.00906	8.75413e-66	1.44332e-62
SLC24A4	156.158	2.00294	3.24806e-28	4.21372e-26
RBP4	754.45	1.99324	2.02893e-28	2.70899e-26
C17orf96	301.582	1.99123	4.67953e-41	1.61505e-38
MYB	585.887	1.99055	1.0098e-26	1.1332e-24
IGDCC3	61.6231	1.98957	1.05003e-12	2.95493e-11
ADAM22	720.748	1.98671	8.03293e-38	2.19311e-35
CDC20B	99.023	1.98199	1.0325e-14	3.68157e-13
CCDC85A	302.854	1.97722	8.6225e-29	1.18589e-26
KCTD8	96.7233	1.97536	4.01171e-22	3.0963e-20
WNT2	33.8523	1.96942	4.71533e-10	8.64257e-09
ASIC2	43.6635	1.96781	6.34328e-12	1.5873e-10
DKK2	34.4834	1.94933	4.78962e-11	1.04924e-09
ZDHHC22	261.674	1.93889	9.5807e-31	1.53728e-28
LOC113230	236.301	1.93395	1.25276e-18	6.84042e-17
NTRK2	190.323	1.93025	1.42355e-22	1.15219e-20
GRM8	273.385	1.91364	4.52188e-25	4.35338e-23
PPP1R1B	27.9813	1.90949	2.186e-10	4.24934e-09
LHX2	28.413	1.90483	3.33645e-10	6.28531e-09
SIX2	320.05	1.90247	2.75635e-28	3.62728e-26
SKIDA1	299.037	1.90216	2.78575e-31	4.59072e-29
CACNA1C	673.092	1.89682	1.98193e-27	2.43311e-25
SBK1	826.87	1.8931	1.32333e-38	3.72406e-36
VSTM2A	17.6222	1.87885	8.94276e-09	1.31496e-07
ANO1	744.885	1.87638	2.20141e-34	4.52452e-32
LRRC45	2898.15	1.84949	5.13607e-49	2.93591e-46
MESP1	96.6741	1.84352	7.00137e-12	1.73535e-10
SHISA3	233.125	1.83775	7.63962e-33	1.42596e-30
GPC3	202.663	1.82988	1.36613e-27	1.69996e-25
LHFPL3	29.7553	1.82847	1.28107e-08	1.83216e-07
PDX1	29.1734	1.82556	5.699e-09	8.71881e-08
ADRA2B	30.6771	1.82463	5.51541e-10	1.00087e-08
SCRT1	111.371	1.8233	1.42456e-12	3.92441e-11
HOXA13	252.384	1.80901	1.91385e-20	1.28235e-18
NELL1	85.6398	1.80824	3.0654e-14	1.03455e-12
TCEAL2	788.599	1.80791	2.03026e-26	2.18456e-24
REEP1	287.019	1.80478	3.09923e-23	2.61249e-21
OVOL2	134.081	1.79907	1.41905e-20	9.64951e-19
KCNK10	275.066	1.79422	8.26086e-18	4.10619e-16
RHEBL1	314.878	1.78924	2.12739e-27	2.59428e-25
CHST8	75.1462	1.78901	1.74721e-14	6.04157e-13
ADCY1	2824.1	1.78676	1.31115e-31	2.22069e-29
RIMS4	4964.23	1.78661	5.95717e-42	2.27018e-39
EMX1	137.532	1.7862	5.73489e-17	2.60304e-15
ADD2	23.0008	1.75508	3.78091e-09	6.01919e-08
EVA1C	151.255	1.75087	1.58743e-18	8.51534e-17
BMPER	86.4528	1.74948	1.23329e-15	4.88297e-14
PDZRN3	264.051	1.74653	2.78544e-21	2.01388e-19
ADAP2	93.301	1.74103	2.00777e-15	7.74812e-14
FAM222A	710.758	1.74056	1.63589e-27	2.02188e-25
LMO2	99.2626	1.73549	3.92332e-16	1.66123e-14
GCH1	639.549	1.73457	1.31752e-24	1.205e-22
ZNRF2	848.024	1.72047	4.5921e-25	4.39784e-23
GRAMD1C	1025.45	1.70371	3.495e-27	4.07201e-25
GPR112	33.7761	1.70122	4.9152e-08	6.24367e-07
PLCL2	1069.75	1.68955	9.33856e-38	2.4403e-35
NEURL1B	4269.92	1.67886	8.48027e-52	5.74522e-49
CCND3	3303.57	1.67862	9.08302e-37	2.18614e-34
RTBDN	135.418	1.677	1.72532e-16	7.53211e-15
RNF148	21.8087	1.67106	4.35619e-07	4.63007e-06
STXBP5L	439.797	1.65744	2.60558e-14	8.82616e-13
LRRC63	35.3872	1.64748	1.73505e-08	2.42456e-07
COBLL1	1400.8	1.64267	1.47589e-30	2.32732e-28
GABRD	232.794	1.63936	8.61765e-19	4.8354e-17
SLC9A3R1	5333.02	1.63408	2.32103e-33	4.37694e-31
STMND1	26.4069	1.62133	2.68001e-07	2.9783e-06
SCIN	46.0261	1.61325	5.78287e-10	1.0432e-08
RHOU	586.451	1.60998	2.52858e-21	1.84274e-19
GABRG3	132.2	1.60698	1.09301e-14	3.8523e-13
FGFR3	730.296	1.60194	4.81671e-27	5.54133e-25
TUBG1	4906.16	1.59959	6.6831e-54	5.09363e-51
2011-03-01	29.8306	1.5877	5.76673e-07	5.9731e-06
IL22RA1	333.477	1.58762	8.45226e-32	1.47246e-29
FOXA3	32.4212	1.58597	1.89986e-08	2.63874e-07
CA2	1094.18	1.5829	1.76749e-26	1.91307e-24
MTURN	1356.53	1.58245	9.39784e-27	1.06114e-24
KCNIP1	83.0452	1.57977	2.22902e-12	5.99605e-11
CCDC176	743.67	1.5749	2.30458e-25	2.26642e-23
MBOAT1	769.051	1.56658	1.04736e-39	3.14072e-37
VWC2	17.1847	1.56524	1.26782e-06	1.23291e-05
NKX1-1	18.685	1.56442	3.20211e-06	2.86561e-05
HUNK	1821.97	1.55381	6.5262e-40	2.02334e-37
TMEM179	276.93	1.5512	6.54487e-31	1.05946e-28
MAP7	243.571	1.5488	4.09462e-24	3.6536e-22
TUBG2	206.442	1.54385	2.5063e-24	2.26957e-22
UBE2QL1	99.8516	1.53928	4.34253e-11	9.53583e-10
CHST2	1193.39	1.53801	3.76021e-37	9.29484e-35
UNCX	29.005	1.5268	1.68413e-06	1.5919e-05
DOCK8	143.951	1.5214	1.77978e-14	6.14261e-13
CAMK2N2	1041.91	1.51914	6.43688e-24	5.63366e-22
LRRC75A	398.317	1.51635	2.97588e-22	2.32627e-20
RCOR2	176.513	1.51429	8.59235e-11	1.80036e-09
KCNK13	159.751	1.51143	2.08315e-17	1.00013e-15
NR4A3	194.107	1.5107	1.56306e-12	4.28657e-11
CCNE1	5859.6	1.50587	2.34958e-43	1.04826e-40
LAMP3	299.098	1.50132	4.0681e-17	1.88389e-15
PGBD5	568.014	1.49494	2.38155e-37	5.96759e-35
DSCAML1	28.2261	1.49397	2.07651e-06	1.933e-05
SLC27A6	384.703	1.49347	5.30955e-18	2.67555e-16
GFRA3	14.9738	1.49227	4.79457e-06	4.1369e-05
CCDC173	58.3129	1.48827	6.16514e-09	9.35356e-08
IGFBP4	1626.01	1.48533	1.1662e-32	2.15476e-30
MNS1	2500.37	1.48051	2.22906e-17	1.06182e-15
CCDC109B	1141.76	1.47571	6.64674e-25	6.26713e-23
TTC9	1018.1	1.47237	4.37579e-19	2.5491e-17
GSG1L	76.8609	1.46891	6.5125e-10	1.16221e-08
CYP46A1	24.1506	1.46488	1.47107e-06	1.40589e-05
EPHA6	243.077	1.46235	4.61488e-18	2.34487e-16
2003-09-01	1572.26	1.46024	8.35271e-28	1.0669e-25
CACNA1E	26.5099	1.45668	1.6927e-06	1.59767e-05
CITED1	159.354	1.44935	2.95811e-10	5.60723e-09
OTUD1	417.084	1.44884	9.37131e-16	3.78411e-14
ITGA11	49.912	1.44397	3.56802e-08	4.68529e-07
GRHL1	397.326	1.44142	1.04061e-15	4.14704e-14
C17orf103	561.011	1.4384	3.97661e-21	2.8085e-19
SRSF12	36.5212	1.43788	2.10486e-07	2.39739e-06
APBA1	168.447	1.43709	2.38742e-15	9.12313e-14
USP49	2768.97	1.43675	5.24089e-22	3.94338e-20
TRIM7	414.076	1.4362	6.40522e-21	4.45492e-19
LEF1	865.156	1.42783	1.39326e-33	2.68268e-31
INPP5D	143.182	1.42686	1.33382e-14	4.6473e-13
AFF3	807.711	1.42145	1.54148e-17	7.45946e-16
ZNF704	3574.76	1.42117	2.35395e-18	1.24446e-16
PGM5	260.063	1.42062	1.3082e-15	5.14615e-14
FZD10	21.1328	1.4173	7.08275e-06	5.89434e-05
SYT5	92.5466	1.41069	1.6862e-08	2.36352e-07
ABHD17C	688.798	1.41052	2.55874e-26	2.70546e-24
ARHGAP33	1418.1	1.40913	1.01838e-27	1.2759e-25
CACNA1B	226.267	1.40611	4.93516e-19	2.8388e-17
IGFBPL1	912.733	1.39753	1.53518e-28	2.08011e-26
HOXA4	155.48	1.39512	1.52792e-16	6.71846e-15
CHRNA3	249.012	1.39271	4.25676e-20	2.70363e-18
ABCC8	120.876	1.39191	4.89779e-12	1.24259e-10
ANKRD18A	583.303	1.37653	2.46305e-12	6.60617e-11
LRRC56	35.6991	1.37435	1.51555e-06	1.44418e-05
FAM221A	250.757	1.36902	2.96551e-13	8.84912e-12
TSPAN33	394.674	1.3688	5.05011e-22	3.83305e-20
GSC	41.3066	1.36676	1.80012e-07	2.07484e-06
TCF19	4822.41	1.36206	1.51347e-46	7.90985e-44
EBF4	306.347	1.35291	2.07327e-19	1.24751e-17
TGFA	820.608	1.34988	1.24078e-26	1.36725e-24
CDKN2D	555.79	1.34836	1.13491e-18	6.25293e-17
TMEM201	3920.09	1.34828	6.55321e-30	9.58971e-28
NAV2	1778.09	1.34776	1.80228e-18	9.5835e-17
RASEF	1400.33	1.34291	7.11089e-16	2.9099e-14
TTPA	291.695	1.3413	4.56015e-20	2.87635e-18
ATRNL1	1243.96	1.34056	9.00949e-18	4.43015e-16
SMOC1	234.288	1.34042	1.05951e-14	3.75592e-13
BRINP2	26.2824	1.34023	2.76713e-05	0.000202952
KIAA0895	432.156	1.33055	3.96418e-15	1.4649e-13
RORB	83.287	1.32749	5.93902e-09	9.06816e-08
KHDRBS3	2311.04	1.32665	3.80553e-23	3.16413e-21
RASGRP1	194.228	1.32302	1.29864e-11	3.04938e-10
NECAB2	257.896	1.3221	1.73485e-11	4.0068e-10
MPP2	2282.18	1.31329	2.03886e-36	4.8435e-34
GJD3	31.1838	1.3123	3.14895e-06	2.82217e-05
RPP25	144.16	1.31158	4.70258e-09	7.3333e-08
KCNQ3	1382.89	1.31037	5.38539e-14	1.77495e-12
RHOBTB2	3789.71	1.3069	4.45948e-30	6.79258e-28
SYT2	1331.25	1.30598	1.20103e-26	1.33147e-24
VWA5B2	516.784	1.3032	1.35849e-13	4.24778e-12
HRK	195.672	1.29629	1.05778e-14	3.75592e-13
PPM1L	93.4021	1.29604	2.49567e-07	2.79209e-06
GLUD1	11348	1.29538	2.03643e-15	7.82569e-14
PITPNC1	424.851	1.29341	2.12356e-20	1.40231e-18
RTN4RL1	65.2014	1.2921	1.61592e-07	1.87554e-06
NT5E	16.4975	1.28842	0.000115734	0.000731012
LRRC26	17.1064	1.28824	0.000127463	0.000797385
ST8SIA2	78.6266	1.28784	1.49781e-08	2.11567e-07
DCK	4018.83	1.28647	3.71834e-16	1.58176e-14
PLXNC1	614.717	1.28581	4.18056e-14	1.39545e-12
FZD8	453.435	1.2858	1.71651e-20	1.15861e-18
RPRML	46.3477	1.28539	4.17831e-06	3.65343e-05
P2RY1	263.58	1.28441	8.47562e-10	1.49073e-08
KCNQ2	85.5948	1.28399	2.18889e-09	3.58454e-08
CCKBR	38.3569	1.28355	2.56878e-06	2.34355e-05
CENPP	226.286	1.27892	7.45179e-18	3.71412e-16
GNAL	1879	1.27489	5.39085e-27	6.16309e-25
GRIN3A	48.9024	1.2748	8.30162e-06	6.80651e-05
KCNA4	57.1309	1.27393	4.65518e-08	5.97361e-07
PCDH11X	65.4892	1.2675	2.89393e-07	3.1966e-06
ROR2	861.507	1.26486	5.4155e-24	4.76251e-22
SH3GL2	156.103	1.25614	1.79054e-08	2.49448e-07
AP3B2	72.6352	1.2503	6.08197e-08	7.59396e-07
KIAA1244	3174.22	1.24943	8.7461e-13	2.4727e-11
TMEM40	75.5734	1.24871	3.17249e-08	4.22045e-07
DLGAP1	185.52	1.24657	1.13702e-10	2.33166e-09
NKAIN2	8.60917	1.24587	0.000255081	0.00148408
C9orf171	21.545	1.24541	9.34981e-05	0.000606908
CCNO	611.346	1.2449	1.48135e-16	6.52935e-15
BMP6	267.831	1.24081	3.82488e-12	9.92406e-11
RAMP2	87.3934	1.23878	1.83005e-07	2.10668e-06
MMP15	1771.34	1.2356	1.03444e-18	5.73394e-17
JAG2	762.061	1.233	3.33738e-17	1.56532e-15
ADCY2	126.849	1.23286	6.7671e-10	1.20412e-08
SH3GL3	184.906	1.23193	3.29757e-14	1.10677e-12
IRX4	270.113	1.23188	1.58163e-13	4.90358e-12
PTGER3	18.3738	1.22547	0.000125591	0.000786212
DBX2	14.0535	1.22499	0.000302127	0.00171684
HMX2	289.316	1.22289	7.90201e-17	3.55144e-15
KCTD19	148.509	1.2222	4.17311e-10	7.74184e-09
SGCG	34.2709	1.22115	1.34052e-05	0.000105556
PCDH1	151.258	1.21932	8.75703e-12	2.14436e-10
ELTD1	166.695	1.21889	3.44174e-08	4.52597e-07
GALR1	14.0022	1.21737	0.000287909	0.00164679
SKP2	3954.8	1.21542	2.92649e-27	3.47606e-25
HAND2	112.458	1.20998	2.65914e-10	5.07734e-09
ADAMTSL3	1319.56	1.20684	2.66124e-15	1.00786e-13
LHX3	9.61441	1.20664	0.00040516	0.00222893
LRP2	9.71703	1.20281	0.000429916	0.00234677
BHLHE23	20.5882	1.20231	9.02619e-05	0.000587152
PARM1	390.242	1.20165	4.21147e-18	2.15788e-16
ASRGL1	733.923	1.20137	3.15904e-17	1.48558e-15
OSR2	25.0245	1.19961	6.39714e-05	0.000430208
SLC37A2	85.7928	1.19873	1.69556e-08	2.37301e-07
ZDHHC23	3150.87	1.1979	1.61015e-19	9.75262e-18
GNAO1	1340.99	1.19764	1.17094e-17	5.69651e-16
GPR26	14.9767	1.18803	0.000199042	0.00118789
POU4F3	17.2165	1.18679	0.000416836	0.00228492
SLC16A10	87.4951	1.18449	6.56019e-08	8.1632e-07
GAS1	119.123	1.18404	1.37862e-09	2.34802e-08
EGFR	1135.4	1.18011	2.54375e-12	6.80267e-11
DGKH	255.79	1.17597	4.73318e-09	7.36845e-08
KCNC4	1897.99	1.17158	2.11787e-22	1.69913e-20
CD34	348.191	1.16798	1.31696e-15	5.16951e-14
CCDC74B	458.226	1.16584	1.21525e-13	3.82265e-12
PLEKHH3	1307.04	1.16412	1.02484e-19	6.37634e-18
ETV4	2925.85	1.16209	3.37905e-27	3.96215e-25
RLTPR	473.502	1.15866	2.77426e-13	8.31915e-12
CCDC147	255.209	1.15466	4.49484e-09	7.03332e-08
MAP6D1	424.195	1.15205	1.81976e-16	7.90665e-15
PDLIM3	444.308	1.15009	4.49677e-15	1.64182e-13
HCN4	326.386	1.14871	2.11985e-10	4.13834e-09
MPPED1	11.0846	1.14803	0.000746218	0.0038043
ARHGAP44	466.017	1.14757	2.69792e-15	1.01964e-13
SIRT2	682.682	1.14705	4.77768e-24	4.2219e-22
NOS1AP	146.595	1.14273	4.03614e-11	8.92733e-10
HS3ST4	56.8182	1.14262	1.58499e-05	0.000122487
C11orf96	67.8384	1.14136	5.09206e-06	4.37912e-05
SGSM1	211.692	1.1391	4.1743e-11	9.21066e-10
ULK2	203.311	1.13829	4.79623e-08	6.12658e-07
SP6	332.131	1.13827	4.81701e-17	2.20834e-15
RET	30.9538	1.13459	0.000113209	0.000717293
SSFA2	7803.3	1.13382	1.21554e-14	4.25953e-13
DUSP7	2053.53	1.13335	2.04842e-28	2.71519e-26
NGFR	350.029	1.13328	4.0305e-11	8.92566e-10
BARX2	33.822	1.13154	5.56104e-05	0.000380413
GRK4	51.7131	1.13065	9.95017e-06	8.02861e-05
SAC3D1	1939.47	1.12987	8.96496e-11	1.872e-09
MAP6	14.7402	1.12877	0.000570847	0.00301877
FLT4	1333.03	1.12833	5.11247e-22	3.86435e-20
GFI1	181.611	1.12665	4.77227e-12	1.21411e-10
GPR4	128.556	1.1263	1.06392e-09	1.84467e-08
PINLYP	59.001	1.12582	4.49918e-06	3.90598e-05
COL15A1	32.7123	1.12346	0.000174789	0.00105729
ST7	479.881	1.12087	1.16852e-13	3.68528e-12
DGCR6	493.63	1.11702	4.77916e-10	8.74204e-09
FLRT1	144.986	1.11183	4.23717e-08	5.4969e-07
STRA13	3975.54	1.11163	1.43945e-11	3.36705e-10
DCLRE1C	2196.21	1.11142	9.54119e-22	7.09461e-20
NFKBIB	2074.31	1.11102	2.84004e-12	7.53991e-11
EDARADD	102.651	1.10929	1.44692e-09	2.45293e-08
RNF144B	57.702	1.10834	2.38796e-06	2.19666e-05
HES6	320.034	1.10793	7.4932e-10	1.32816e-08
PTF1A	41.6754	1.10667	6.34767e-05	0.000427038
LGR5	86.3542	1.1058	3.0967e-07	3.39801e-06
WRAP73	1160.17	1.10209	3.79647e-22	2.94259e-20
ERBB4	14.4859	1.10001	0.00102555	0.00497069
ANKRD30B	34.3886	1.0977	0.000161178	0.000981449
LGI2	433.871	1.09671	3.0458e-19	1.80889e-17
SMIM13	1815.58	1.09584	6.82881e-16	2.80703e-14
ANTXR2	940.743	1.09289	5.73985e-16	2.37541e-14
ME3	69.3627	1.08861	3.8383e-07	4.13975e-06
KLHL21	1698.49	1.08662	2.67613e-11	6.01373e-10
RBFOX3	958.127	1.0862	2.90625e-13	8.70068e-12
CCNF	6881.59	1.08255	7.91605e-27	8.99382e-25
PTPRN2	166.706	1.0822	4.33255e-11	9.52537e-10
ACOT4	277.512	1.08178	4.6639e-10	8.56546e-09
VASH2	173.369	1.0808	9.28477e-11	1.93216e-09
MFHAS1	2025.58	1.07894	8.62495e-14	2.7825e-12
CCDC175	44.719	1.07591	2.25346e-05	0.000168384
POLH	3546.04	1.07559	5.83166e-30	8.67258e-28
BCL2L11	1672.84	1.07496	8.73535e-22	6.52192e-20
FBXL7	212.144	1.07417	9.96127e-14	3.18552e-12
SKOR2	13.7157	1.07343	0.00157321	0.00720331
NECAB1	328.169	1.07116	1.15868e-07	1.38798e-06
ARRB2	1781.9	1.07091	9.44159e-18	4.63018e-16
MAPK8IP2	44.7699	1.0704	0.000233421	0.00137202
KLHL11	443.829	1.06983	1.02514e-06	1.01416e-05
ITPKA	585.358	1.06838	6.50258e-11	1.3928e-09
C15orf59	198.572	1.0677	3.87763e-07	4.17479e-06
FOXO1	518.322	1.06739	5.30625e-09	8.1978e-08
TIGD3	72.1736	1.06659	2.3936e-06	2.20019e-05
RBFOX1	59.6899	1.06471	3.07854e-06	2.76721e-05
RAD9B	29.6555	1.06445	0.000215115	0.00127055
FGD6	371.523	1.064	5.65514e-09	8.6709e-08
KLF17	46.4644	1.06134	1.27177e-05	0.00010062
RASL11A	38.862	1.06051	0.000209037	0.00123905
C18orf42	10.9662	1.05855	0.00192565	0.00855367
C3orf80	63.7649	1.05744	1.20834e-05	9.59687e-05
GPR3	603.448	1.05665	3.00618e-09	4.83208e-08
WNK4	588.254	1.05619	4.17392e-18	2.14464e-16
DNAJC6	619.082	1.05552	2.90298e-11	6.50751e-10
WT1	394.495	1.05525	1.26806e-10	2.58012e-09
CPEB3	285.656	1.05414	1.52783e-10	3.06437e-09
OSTF1	671.031	1.05337	4.72017e-14	1.5727e-12
OGFRL1	2607.83	1.05314	2.27792e-26	2.42255e-24
SIGLEC10	99.3589	1.05099	9.63851e-06	7.81376e-05
TRPC3	172.038	1.04883	2.81152e-09	4.53512e-08
MB21D1	947.053	1.04274	3.14246e-14	1.0586e-12
TAL1	247.215	1.04222	2.98518e-10	5.65269e-09
KCNK1	1052.26	1.03933	3.85346e-17	1.78902e-15
UBE2S	9366.69	1.0389	8.34718e-09	1.23433e-07
ONECUT2	764.804	1.03781	5.96609e-12	1.49906e-10
RGCC	89.2567	1.03698	2.80211e-07	3.10455e-06
MARK1	951.331	1.03599	8.04936e-15	2.8984e-13
ONECUT1	73.2956	1.03385	1.00553e-05	8.10986e-05
QRICH2	674.275	1.02971	2.7569e-12	7.32983e-11
NEUROD2	5.57466	1.0296	0.00224253	0.00969747
CDKN1B	2236.13	1.02618	4.25943e-22	3.27367e-20
HHIP	146.489	1.02501	4.26712e-08	5.52792e-07
SOX18	44.8901	1.02246	7.88535e-05	0.000520718
NKD2	57.2088	1.02145	4.23327e-06	3.69265e-05
TCEANC2	528.775	1.02088	9.71073e-16	3.91253e-14
SLIT1	191.132	1.0193	4.08321e-09	6.46667e-08
UGT8	1404.39	1.01287	4.6231e-13	1.33807e-11
NT5M	115.163	1.01083	3.63622e-07	3.9334e-06
MED12L	893.657	1.01009	2.46083e-08	3.33744e-07
LRRC46	77.284	1.00988	1.18238e-05	9.424e-05
C1QL4	892.121	1.00981	1.11781e-11	2.67631e-10
ARHGEF39	1513.8	1.00451	2.67734e-24	2.41251e-22
CNKSR2	343.606	1.00029	2.94261e-07	3.24255e-06

## Sheet: R109K_down_list
Gene ID	baseMean	log2FoldChange	pvalue	padj
MYL9	1041.24	-1.00364	3.02215e-09	4.85348e-08
FAM198B	131.528	-1.00414	2.89814e-07	3.19838e-06
PCYT1B	40.2497	-1.00423	0.000101372	0.000653843
PDGFRA	606.363	-1.0069	7.07919e-09	1.06316e-07
CLTCL1	747.898	-1.00808	6.77038e-12	1.68266e-10
AHNAK2	4258.21	-1.00941	0.000493683	0.00265367
GOLGA8B	893.06	-1.01638	1.03741e-17	5.07386e-16
ABCB8	479.604	-1.01722	3.31209e-13	9.81924e-12
TMEM132A	1962.21	-1.01824	6.00813e-14	1.95901e-12
GRAMD4	274.126	-1.02074	1.09723e-12	3.0689e-11
MISP	500.238	-1.02245	4.65742e-08	5.97361e-07
WNT6	80.6416	-1.0254	0.000104568	0.000668796
ADAM19	3460.67	-1.0255	6.26988e-13	1.79201e-11
TUBA3E	53.5616	-1.02567	2.98705e-06	2.69029e-05
WDR88	44.7627	-1.03157	2.37604e-05	0.000176677
SERPINE1	4324.1	-1.0317	3.75481e-11	8.36577e-10
LRP5	636.283	-1.03313	2.39435e-09	3.89657e-08
PCK2	1447.36	-1.03491	2.17375e-16	9.37787e-15
MICU3	92.5441	-1.03689	6.91104e-08	8.51864e-07
GATSL3	57.4431	-1.03692	2.45366e-06	2.24624e-05
ALOX5	315.81	-1.0396	8.73518e-09	1.2865e-07
OLFML2A	221.938	-1.03963	2.92153e-12	7.71149e-11
NUB1	733.99	-1.04254	4.44988e-18	2.26733e-16
C1orf85	177.552	-1.04708	2.15111e-10	4.18597e-09
MEIS1	201.495	-1.04714	1.29661e-10	2.63528e-09
PRICKLE2	220.558	-1.04809	9.0275e-10	1.5802e-08
SULT1A1	73.6149	-1.04843	7.56444e-06	6.25537e-05
AGAP3	698.126	-1.04929	7.17825e-16	2.9309e-14
ABCC3	1020.04	-1.05375	2.3267e-11	5.28396e-10
REEP6	171.298	-1.05559	3.27672e-08	4.34018e-07
L1CAM	1154.78	-1.06352	0.000185361	0.00111282
DAPP1	6.03269	-1.06404	0.00161055	0.00734667
CA11	604.12	-1.06457	1.33124e-11	3.11793e-10
AJUBA	3631.97	-1.06975	1.29466e-19	7.98119e-18
SLC2A4	106.077	-1.06987	1.46804e-06	1.40446e-05
EPHX2	227.466	-1.07802	1.52116e-11	3.54008e-10
FBXO2	32.5332	-1.07822	2.99491e-05	0.000218171
KRT5	7.14845	-1.0796	0.00159287	0.00728235
EGLN3	113.087	-1.0823	4.15756e-09	6.55605e-08
EDN2	133.225	-1.0867	1.38292e-05	0.000108382
LMO1	20.1459	-1.09013	0.000644819	0.00335945
IGSF10	74.5587	-1.09157	0.000111204	0.000705563
GBGT1	45.2739	-1.09273	1.65546e-05	0.000127448
DHTKD1	365.867	-1.09426	1.54706e-18	8.32318e-17
CPNE7	4.59888	-1.09612	0.000945547	0.00462335
TTLL1	58.1198	-1.09713	1.07008e-06	1.0569e-05
MMP14	2458.85	-1.09804	2.33011e-20	1.53318e-18
NFATC2	288.449	-1.09991	2.44943e-10	4.71136e-09
HSPG2	3590.61	-1.10186	2.01073e-05	0.00015211
SOCS1	62.6372	-1.10549	2.98131e-07	3.27926e-06
KLK13	15.1917	-1.1099	0.000476717	0.0025756
TRPV3	39.6553	-1.11159	4.59929e-05	0.000320618
IDUA	63.1329	-1.1151	4.8419e-07	5.10773e-06
PDIA4	6156.43	-1.11559	3.46255e-20	2.22235e-18
VAV1	79.8744	-1.11673	3.95493e-08	5.15267e-07
NFATC4	672.887	-1.12278	7.38688e-11	1.56571e-09
LCN2	11.687	-1.12285	0.000702575	0.00361505
ABAT	264.942	-1.12734	9.97382e-09	1.45256e-07
VGF	4582.62	-1.12822	2.35273e-13	7.13701e-12
FOXS1	7.49065	-1.12997	0.000941229	0.00460716
DEPTOR	15.6273	-1.14206	0.000469663	0.00254174
ALDH1L1	205.552	-1.14264	5.41455e-14	1.77815e-12
ADSSL1	23.3611	-1.14398	7.82548e-05	0.000517325
MEDAG	2.17903	-1.14455	6.00339e-05	0.000406117
NYNRIN	773.32	-1.15118	1.03634e-12	2.92092e-11
PCDHB5	714.589	-1.15478	6.81696e-18	3.40699e-16
NRN1	33.5772	-1.15748	7.69969e-06	6.35859e-05
ARHGEF40	2254.63	-1.15951	6.53139e-16	2.69081e-14
CPS1	459.636	-1.16606	4.5982e-17	2.11865e-15
EPHA3	15.1167	-1.1685	0.00027517	0.00158235
KLK8	8.16605	-1.17865	0.000566641	0.0029974
PCOLCE	1400.86	-1.179	1.11116e-11	2.66387e-10
CLSTN3	1719.93	-1.18142	5.97636e-14	1.95214e-12
KCNA7	18.7831	-1.18158	0.000326626	0.00183949
TSPAN2	95.2113	-1.18502	1.28606e-08	1.83642e-07
TRIB2	1183.26	-1.18884	1.33152e-19	8.14586e-18
SERPINA3	31.0488	-1.19521	0.000128798	0.000804638
ZNF783	194.982	-1.20271	5.07026e-14	1.67713e-12
CXXC4	110.229	-1.20327	2.54559e-07	2.84446e-06
GPR1	140.861	-1.20635	1.14368e-13	3.6194e-12
RCAN2	72.3552	-1.20812	9.32151e-08	1.13194e-06
TMEM176A	30.0367	-1.20942	2.79841e-05	0.000205082
ZNF425	10.6458	-1.21103	0.000290597	0.00166061
HMCN2	41.9137	-1.21464	1.20879e-05	9.59687e-05
PNPLA3	371.063	-1.21923	6.58542e-11	1.40889e-09
TUBA4A	297.093	-1.22422	1.07915e-13	3.43899e-12
PCDHB11	100.483	-1.23149	1.44451e-07	1.69053e-06
SMARCD3	384.336	-1.23313	4.13865e-15	1.52017e-13
BHLHE41	578.528	-1.24117	9.30763e-19	5.19071e-17
TUBA1A	2403.88	-1.24214	1.69852e-18	9.05811e-17
FSTL3	2066.52	-1.24608	3.41001e-20	2.20409e-18
VASN	327.376	-1.25072	1.23759e-14	4.32848e-13
ZNF608	1476.58	-1.25701	9.44209e-12	2.29065e-10
PCDHB12	111.083	-1.2625	1.55832e-10	3.11869e-09
SHC2	132.332	-1.26483	1.16118e-12	3.228e-11
OSBPL10	2071.38	-1.2698	1.21232e-19	7.51717e-18
SDC3	1790.71	-1.27618	4.41248e-19	2.56232e-17
LMBR1	1170.52	-1.29195	3.18448e-22	2.47875e-20
ALDH3B1	938.152	-1.30447	3.44836e-15	1.28232e-13
C1orf54	43.109	-1.30552	6.2062e-07	6.38025e-06
TCN2	134.662	-1.31091	8.95489e-14	2.87373e-12
CREB3L1	711.607	-1.31346	1.82885e-14	6.30005e-13
NLRP5	215.631	-1.31387	1.66867e-16	7.30222e-15
MMP19	411.264	-1.31406	1.35495e-26	1.48412e-24
SYT12	751.843	-1.31536	4.76023e-14	1.58317e-12
TNNC1	120.205	-1.31989	4.49216e-08	5.79075e-07
VWF	34.3059	-1.32316	1.25659e-06	1.22329e-05
C1RL	815.583	-1.3236	3.14972e-14	1.05909e-12
ARSI	619.702	-1.32437	2.37666e-18	1.25285e-16
PCDHB14	136.199	-1.34348	1.08519e-10	2.23036e-09
LDLRAD4	222.003	-1.34546	2.88073e-12	7.62582e-11
CA12	1199.11	-1.34619	3.84008e-24	3.44327e-22
ALDH1L2	608.008	-1.34721	5.32544e-15	1.9405e-13
TMEM130	12.3692	-1.34759	5.79732e-05	0.000394365
CASC10	288.867	-1.3582	2.63881e-18	1.38704e-16
KRT4	5.746	-1.36067	5.63214e-05	0.000384701
RENBP	30.9506	-1.37539	4.01085e-07	4.29934e-06
TUBB3	1434.25	-1.38036	6.87367e-24	5.98729e-22
TUBB4A	290.044	-1.38101	9.57855e-17	4.26304e-15
KIAA1755	75.0683	-1.38856	8.90098e-08	1.084e-06
P2RX6	48.0484	-1.40315	3.13611e-07	3.43508e-06
SLC4A2	3114.27	-1.40317	1.08458e-37	2.79423e-35
TNIK	666.586	-1.40339	3.40876e-15	1.27512e-13
MAP2K6	30.0667	-1.41191	1.53909e-07	1.79319e-06
MAP7D2	20.9376	-1.41987	4.43366e-06	3.85458e-05
ZSCAN31	587.497	-1.42017	6.76736e-34	1.3169e-31
REPIN1	1319.76	-1.42036	6.40845e-30	9.4535e-28
MMP7	10.3535	-1.42752	2.9869e-05	0.000217675
FAM13C	53.4473	-1.43587	1.00739e-10	2.08926e-09
SALL4	170.325	-1.4373	3.89003e-19	2.28065e-17
FLVCR2	39.4936	-1.43764	2.84234e-07	3.14722e-06
RARRES2	5.92086	-1.45286	1.9386e-05	0.000147324
DCBLD1	1619.41	-1.464	5.81256e-19	3.30197e-17
ATP1A2	67.1279	-1.46919	3.67052e-10	6.83718e-09
SRGN	13.5756	-1.48478	6.74045e-06	5.65061e-05
IGLON5	204.708	-1.494	3.07694e-21	2.19857e-19
SLC2A14	38.3131	-1.50197	3.96312e-07	4.2543e-06
CLIC3	25.4643	-1.50204	3.01979e-07	3.31759e-06
TSHZ2	335.262	-1.51387	1.23771e-18	6.79887e-17
LIF	1202.36	-1.51597	4.73866e-17	2.17788e-15
LTBP2	3738.85	-1.52318	4.08687e-15	1.50417e-13
EDIL3	2773.32	-1.53313	5.14534e-18	2.59996e-16
LFNG	2257.13	-1.55138	7.16332e-24	6.21002e-22
PMEPA1	3721.89	-1.55438	5.30485e-19	3.04189e-17
PODNL1	84.2586	-1.55697	5.84258e-15	2.1247e-13
FKBP7	190.436	-1.56091	4.1017e-19	2.39707e-17
KREMEN2	697.84	-1.56452	1.26598e-18	6.89208e-17
JUP	529.934	-1.58392	7.30534e-30	1.06055e-27
GPR20	12.6499	-1.58985	1.74622e-06	1.64564e-05
SARDH	136.914	-1.60516	5.79973e-19	3.30197e-17
PLXDC2	305.41	-1.63787	8.39895e-28	1.0669e-25
PTGIS	143.828	-1.64182	2.61233e-15	9.91386e-14
SLC13A3	109.993	-1.71172	4.60328e-16	1.93127e-14
COL5A1	4082.03	-1.71793	5.62519e-20	3.53594e-18
PSAPL1	7.32963	-1.71916	3.85008e-07	4.15001e-06
LAMA4	45.6828	-1.76259	1.52347e-13	4.74742e-12
STRA6	67.4247	-1.78491	4.37502e-13	1.27433e-11
SEMA3B	777.468	-1.88581	6.3172e-34	1.24252e-31
HOXD10	63.1453	-1.89311	1.07787e-15	4.28618e-14
MN1	518.651	-1.91511	5.87406e-29	8.14003e-27
HOXD11	45.6552	-1.93239	9.12044e-14	2.92173e-12
COL1A1	38827	-1.99604	8.92161e-51	5.82836e-48
GALNT15	33.3129	-2.0307	2.17323e-12	5.86722e-11
ALDOC	576.517	-2.04636	8.61107e-26	8.70241e-24
KLHL26	15.2684	-2.06188	1.89365e-10	3.72458e-09
GPR56	932.097	-2.11708	4.53374e-40	1.45493e-37
LRRC15	176.04	-2.13252	2.86512e-22	2.259e-20
OLFML3	483.058	-2.15448	5.95255e-42	2.27018e-39
CLDN4	483.685	-2.29666	8.04861e-41	2.72639e-38
RUNX3	134.917	-2.44044	6.09828e-40	1.92327e-37
NTM	1848.15	-2.51566	2.88069e-35	6.28559e-33
IGFBP5	976.859	-2.5889	3.26806e-20	2.11983e-18
