# Supplementary material for: Arginine methylation expands the regulatory mechanisms and extends the genomic landscape under E2F control
Source: Sci Adv. 2019 Jun 26;5(6):eaaw4640. doi: 10.1126/sciadv.aaw4640 (PMC6594773; doi:10.1126/sciadv.aaw4640)
Supplement: Table S2 [file aaw4640_Table_S2.xlsx]

## Sheet: Sheet1
Table S2: List of alternative splicing events in E2F1 target genes identified in the RNA-seq analysis corresponding to the heatmap Figure 2A
Splicing events are described as: SE = skipped/cassette exon; RI = retained intron; MXE = mutually exclusive exons; A5SS = alternative 5' splice site; A3SS = alternative 3' splice site
coordinates	FDR	psi_reference	psi_treatment	delta_psi	gene	treatment	event
chr16_30392448_30392794_30392447_30392565_30392659_30392794	0.00415582	1	0	1	2001-09-01	kk	RI
chr17_75303223_75303279_75277491_75277636_75398140_75398282	2.62258e-05	1	0.857	0.143	2009-09-01	kk	SE
chr2_110350628_110350696_110343296_110343415_110371374_110371412	0.00716145	0.961	0.872	0.089	2010-09-01	kk	SE
chr10_116233638_116233715_116232735_116232891_116247716_116247752	0.00691915	0.963	0.858	0.105	ABLIM1	kk	SE
chr16_72651082_72651133_72589163_72589225_72698790_72698848	0.000629283	0	1	-1	AC004158.2	kk	SE
chr7_30616180_30616326_30608448_30608605_30618846_30618930	0.00678025	1	0	1	AC005154.6	kk	SE
chr2_208282325_208282468_208197364_208197419_208382343_208382422	0.00355645	1	0	1	AC007879.5	kk	SE
chr3_197349058_197349201_197348574_197348739_197350090_197350253	0.000293849	0.799	0.539	0.26	AC024560.3	kk	SE
chr2_19176593_19176638_19167728_19169146_19203591_19203745	0.00716145	0	1	-1	AC092594.1	kk	SE
chr3_132297640_132298402_132297639_132297900_132298335_132298402	0.00461762	1	0.435	0.565	ACAD11	kk	RI
chr2_98274890_98275466_98274889_98275106_98275341_98275466	0.00159297	0.021	0.069	-0.048	ACTR1B	kk	RI
chr1_154562660_154562885_154562737_154562885_154562232_154562404	0.00494441	0.689	0.849	-0.16	ADAR	kk	A5SS
chr1_167779962_167780150_167778624_167779076_167787309_167787505	0.00411895	1	0	1	ADCY10	kk	SE
chr11_67048203_67048655_67048202_67048254_67048929_67049029	0.000535019	1	0.814	0.186	ADRBK1	kk	A5SS
chr11_67048564_67048655_67048202_67048254_67048929_67049029	0.00666671	1	0.957	0.043	ADRBK1	kk	SE
chr11_47732250_47732454_47731928_47732063_47735835_47735899	0.00643683	1	0	1	AGBL2	kk	SE
chr2_61412637_61413632_61412636_61412753_61413580_61413632	3.90709e-10	0.313	0.114	0.199	AHSA2	kk	RI
chr2_61413115_61413216_61412636_61412753_61413580_61413632	0.00315444	0.096	0.03	0.066	AHSA2	kk	SE
chr11_67256738_67256926_67254476_67254656_67257508_67257685	0.00846286	0.96	0.883	0.077	AIP	kk	SE
chr1_109363167_109363248_109359669_109359799_109365991_109366099	0.00422146	0	1	-1	AKNAD1	kk	SE
chr1_46034157_46034356_46033653_46033849_46034598_46034671	0.00588935	0.911	0.807	0.104	AKR1A1	kk	SE
chr5_125911112_125911156_125896774_125896816_125918542_125918666	0.00439709	0	1	-1	ALDH7A1	kk	SE
chr10_61898275_61898845_61898274_61898479_61898721_61898845	0.000180512	1	0.022	0.978	ANK3	kk	RI
chr5_74408338_74408425_74403345_74403442_74412390_74412506	0.00521371	1	0	1	ANKRD31	kk	SE
chr2_97869805_97869833_97867938_97867967_97871799_97871872	0.00588935	1	0	1	ANKRD36	kk	SE
chr2_97875418_97875446_97866189_97866262_97877282_97877311	0.00588935	1	0	1	ANKRD36	kk	SE
chr2_97869805_97869833_97866189_97866262_97871676_97871705	0.00524323	0	1	-1	ANKRD36	kk	SE
chr2_97869805_97869833_97866189_97866262_97875417_97875446	0.00721526	0	1	-1	ANKRD36	kk	SE
chr8_101544584_101544688_101541750_101542088_101545436_101545539	0.00588935	0.269	0.028	0.241	ANKRD46	kk	SE
chr10_81932563_81932673_81932562_81932625_81940696_81940892	0.00568817	1	0	1	ANXA11	kk	A3SS
chr21_35587801_35587841_35497640_35497780_35635119_35635221	0.00403516	1	0	1	AP000320.7	kk	SE
chr14_24034815_24035369_24034814_24034910_24035024_24035369	0.00601699	0.134	0.039	0.095	AP1G2	kk	RI
chr4_36017008_36017254_36014184_36014453_36020765_36020908	0.00588935	1	0.075	0.925	ARAP2	kk	SE
chr1_228270851_228271075_228270850_228271010_228284778_228284963	0.0042461	0	1	-1	ARF1	kk	A5SS
chr10_49663045_49663177_49663096_49663177_49662130_49662204	0.001907	0	1	-1	ARHGAP22	kk	A5SS
chr5_142587009_142587038_142586762_142586873_142593561_142593653	0.0050363	0.53	0.085	0.445	ARHGAP26	kk	SE
chr19_42401464_42401475_42400449_42400555_42402094_42402262	0.00560991	0	1	-1	ARHGEF1	kk	SE
chr14_21543491_21543924_21543490_21543658_21543781_21543924	0.00374197	0	1	-1	ARHGEF40	kk	RI
chr14_58832742_58832948_58832235_58832340_58833600_58833747	0.00422146	0.975	0.778	0.197	ARID4A	kk	SE
chr12_101796643_101796724_101789920_101790355_101801419_101801524	0.00696031	1	0	1	ARL1	kk	SE
chr7_102724129_102724509_102724128_102724277_102724476_102724509	0.00155225	1	0	1	ARMC10	kk	RI
chr10_23297744_23297860_23297764_23297860_23297204_23297303	0.00557854	1	0	1	ARMC3	kk	A3SS
chr10_23250813_23251007_23248327_23248503_23257234_23257418	0.00594034	1	0.055	0.945	ARMC3	kk	SE
chr5_90672438_90672585_90671327_90671430_90674510_90674592	0.0050363	1	0.7	0.3	ARRDC3	kk	SE
chr1_1425072_1425191_1424583_1424654_1425636_1425804	0.0050363	0.092	0.018	0.074	ATAD3B	kk	SE
chr19_10657515_10657791_10657514_10657747_10657864_10657929	0.00494441	0.956	0.654	0.302	ATG4D	kk	A5SS
chr7_99056770_99056886_99055812_99055978_99057708_99057816	0.00840373	0.953	0.908	0.045	ATP5J2	kk	SE
chr17_8113495_8113543_8110888_8110943_8113847_8113902	0.00439709	0	1	-1	AURKB	kk	SE
chr1_179352577_179352679_179351834_179351891_179354372_179354437	0.00588935	0	1	-1	AXDND1	kk	SE
chr17_63532987_63533181_63532437_63532671_63533441_63533953	0.00439709	0.796	0.366	0.43	AXIN2	kk	SE
chr2_111881310_111881446_111881626_111881716_111878490_111878765_111886203_111886423	0.00476329	0.811	0.531	0.28	BCL2L11	kk	MXE
chr22_18171752_18171908_18165979_18166087_18178906_18178976	0.00643683	0.876	1	-0.124	BCL2L13	kk	SE
chr22_18232871_18232940_18226568_18226779_18257146_18257178	0.00716145	0.983	0.912	0.071	BID	kk	SE
chr6_3119519_3119746_3118609_3119081_3123890_3123994	0.00689083	0.089	0.643	-0.554	BPHL	kk	SE
chr22_50181038_50181535_50181037_50181142_50187681_50187942	0.00377988	0.148	0.392	-0.244	BRD1	kk	A3SS
chr22_50181225_50181535_50181037_50181142_50187681_50187942	0.000930958	0.168	0.448	-0.28	BRD1	kk	SE
chr14_105766783_105781926_105781658_105781926_105752632_105752713	0.00112079	1	0.062	0.938	BRF1	kk	A5SS
chr14_105685488_105686467_105685487_105685635_105686405_105686467	0.00461454	1	0.189	0.811	BRF1	kk	RI
chr6_36193044_36193141_36185693_36185787_36198202_36200367	0.00481238	1	0.349	0.651	BRPF3	kk	SE
chr10_78106188_78106311_78084158_78084243_78316966_78317064	0.00658739	0.061	1	-0.939	C10orf11	kk	SE
chr11_111753860_111753926_111753091_111753322_111754494_111754529	0.00257116	0.975	0.889	0.086	C11orf1	kk	SE
chr11_66515850_66515988_66512206_66512390_66526513_66526555	0.00150446	0.357	0.099	0.258	C11orf80	kk	SE
chr12_96897664_96897807_96894611_96894717_96900705_96900877	0.00588935	1	0	1	C12orf55	kk	SE
chr12_96929293_96929378_96927839_96928005_96932161_96932296	0.00422146	1	0	1	C12orf55	kk	SE
chr16_685518_685774_684736_684797_686093_686260	0.00772418	0.763	0.521	0.242	C16orf13	kk	SE
chr17_80407046_80407168_80403126_80403836_80408575_80408593	0.00369017	0.95	0.762	0.188	C17orf62	kk	SE
chr17_80404499_80404568_80403739_80403836_80408575_80408604	0.00422146	0.973	0.865	0.108	C17orf62	kk	SE
chr17_80404499_80404572_80403126_80403836_80408575_80408610	0.00425053	0.973	0.866	0.107	C17orf62	kk	SE
chr19_18701664_18701743_18699804_18699887_18702917_18703137	7.37036e-05	0.988	0.815	0.173	C19orf60	kk	SE
chr1_244662304_244662381_244643018_244643086_244678578_244678629	0.00588935	1	0	1	C1orf101	kk	SE
chr1_244681894_244682000_244643018_244643086_244715623_244715767	0.00105501	0	1	-1	C1orf101	kk	SE
chr1_154184796_154184854_154179181_154180124_154184933_154185100	0.00900764	0.995	0.969	0.026	C1orf43	kk	SE
chr20_20171986_20172063_20168573_20168700_20177213_20177358	0.00696699	1	0	1	C20orf26	kk	SE
chr20_20033202_20033305_20033201_20033235_20037289_20037440	0.00494441	0	1	-1	C20orf26	kk	A5SS
chr21_33973977_33975602_33973976_33974283_33975470_33975602	0.0022941	1	0.465	0.535	C21orf59	kk	RI
chr2_99763490_99763585_99758747_99758864_99763864_99763956	0.00716145	1	0.131	0.869	C2ORF15	kk	SE
chr18_21723055_21723223_21718941_21719082_21735664_21736963	0.00642199	1	0.625	0.375	CABYR	kk	SE
chr8_91072857_91075381_91072856_91072928_91075327_91075381	0.00386411	1	0.1	0.9	CALB1	kk	RI
chr10_75599297_75599359_75597225_75597269_75601926_75601969	0.00134209	0.32	0.158	0.162	CAMK2G	kk	SE
chr12_121682376_121682418_121675499_121678672_121682942_121683043	0.00315444	0.58	0.255	0.325	CAMKK2	kk	SE
chr2_85640266_85640367_85629245_85629281_85640955_85641097	0.00521371	0	1	-1	CAPG	kk	SE
chr3_15282960_15283095_15282260_15282360_15283684_15283760	0.00588935	0.896	0.626	0.27	CAPN7	kk	SE
chr3_15273618_15273665_15271948_15272042_15274025_15274172	0.00588935	0.021	0.133	-0.112	CAPN7	kk	SE
chr9_139261668_139262428_139261667_139261709_139262088_139262428	0.00415582	1	0.079	0.921	CARD9	kk	RI
chr2_203807463_203807690_203807485_203807690_203806582_203806703	0.00377988	1	0	1	CARF	kk	A3SS
chr6_22063249_22063469_22056774_22056919_22110975_22111149	0.00717231	0.062	1	-0.938	CASC15	kk	SE
chr16_28599931_28600012_28596968_28597041_28600420_28600485	0.00422146	0.108	0.014	0.094	CCDC101	kk	SE
chr3_123675202_123675274_123674689_123674812_123679990_123680072	0.00588935	1	0	1	CCDC14	kk	SE
chr11_119063861_119064595_119063860_119063953_119064475_119064595	0.00941745	0.095	1	-0.905	CCDC153	kk	RI
chr1_44457519_44458059_44457518_44457676_44457824_44458059	0.00256384	1	0.148	0.852	CCDC24	kk	RI
chr1_43002147_43002272_43000559_43000660_43011080_43011250	0.00407078	1	0	1	CCDC30	kk	SE
chr1_43021827_43022076_43011080_43011250_43031966_43032146	0.00699374	0	0.59	-0.59	CCDC30	kk	SE
chr12_504290_504387_498527_498693_518533_518587	0.00693588	1	0	1	CCDC77	kk	SE
chr16_774322_774806_774321_774509_774680_774806	0.0022941	0.217	1	-0.783	CCDC78	kk	RI
chr6_41908108_41908323_41904592_41905132_42016238_42016414	0.00562992	0.856	0.975	-0.119	CCND3	kk	SE
chr6_41908690_41908899_41908231_41908323_42016238_42016426	0.00197322	0	0.542	-0.542	CCND3	kk	SE
chr16_19536102_19536341_19535260_19535410_19537040_19537183	0.00399944	0.11	0.009	0.101	CCP110	kk	SE
chr5_10254878_10254950_10254256_10254317_10256066_10256265	0.000928579	0.993	0.967	0.026	CCT5	kk	SE
chr5_10254786_10254950_10254256_10254317_10256066_10256265	0.00516979	0.995	0.976	0.019	CCT5	kk	SE
chr9_35615940_35616686_35615939_35616383_35616596_35616686	0.00386411	1	0	1	CD72	kk	RI
chr7_105658292_105658518_105656372_105656471_105660818_105660990	0.00588935	1	0	1	CDHR3	kk	SE
chr10_62547818_62547988_62545421_62545545_62551647_62551727	0.00337668	0.986	0.941	0.045	CDK1	kk	SE
chr16_89753997_89754223_89753091_89753205_89756960_89757032	0.0050295	0.072	0.241	-0.169	CDK10	kk	SE
chr12_56361641_56361718_56360552_56360908_56361832_56361953	0.00422146	0.988	0.94	0.048	CDK2	kk	SE
chr9_123169290_123169526_123166313_123166391_123170624_123170746	0.00641784	0.815	0.607	0.208	CDK5RAP2	kk	SE
chr4_184366688_184366818_184366687_184366787_184367240_184369351	3.6991e-05	0.812	0.36	0.452	CDKN2AIP	kk	A5SS
chr11_47522413_47522484_47510388_47510576_47528409_47528449	0.0083559	0.736	1	-0.264	CELF1	kk	SE
chr19_3290229_3290372_3290269_3290372_3285939_3286023	0.00377988	0	1	-1	CELF5	kk	A3SS
chr3_48679284_48679900_48679283_48679442_48679790_48679900	0.0080894	0.022	0.096	-0.074	CELSR3	kk	RI
chr5_122738911_122739038_122734829_122734978_122739387_122739434	0.00525609	0	1	-1	CEP120	kk	SE
chr11_125526101_125526230_125525119_125525242_125545822_125546150	0.00455807	0.918	0.555	0.363	CHEK1	kk	SE
chr22_29120874_29120911_29107896_29108005_29121230_29121355	0.00678914	0.89	0.22	0.67	CHEK2	kk	SE
chr5_80546522_80546608_80542708_80542791_80597105_80597363	0.00315444	0.276	1	-0.724	CKMT2-AS1	kk	SE
chr2_122166600_122166623_122165046_122165288_122168441_122168545	0.00562992	1	0.748	0.252	CLASP1	kk	SE
chr11_77322360_77322419_77296406_77296504_77330650_77330740	0.00902742	0.124	1	-0.876	CLNS1A	kk	SE
chr5_1324878_1324928_1325865_1325931_1323901_1323984_1326375_1326551	4.70408e-07	0.429	0.211	0.218	CLPTM1L	kk	MXE
chr2_97493468_97494871_97493467_97493637_97494732_97494871	0.00595141	1	0.532	0.468	CNNM3	kk	RI
chr16_58657186_58657313_58633166_58633415_58663631_58663789	0.00105501	0.016	0.074	-0.058	CNOT1	kk	SE
chr19_54656918_54657130_54656603_54656736_54657233_54657242	0.00160347	1	0	1	CNOT3	kk	SE
chr2_165697666_165697756_165697665_165697753_165698219_165698333	0.00555508	0	1	-1	COBLL1	kk	A3SS
chr8_139736858_139736911_139737629_139737683_139732981_139733035_139749766_139749820	0.00476329	1	0.516	0.484	COL22A1	kk	MXE
chr8_139737630_139737683_139736857_139736911_139749766_139749820	0.00902976	1	0.7	0.3	COL22A1	kk	SE
chr7_101194389_101194424_101192451_101192504_101196606_101196657	0.0037701	1	0	1	COL26A1	kk	SE
chr19_19017769_19017921_19016384_19016438_19021779_19021880	0.00551124	0.973	0.912	0.061	COPE	kk	SE
chr8_67955317_67958195_67955316_67955552_67958046_67958195	0.00953302	0.027	0.014	0.013	COPS5	kk	RI
chr2_232665850_232665917_232665864_232665917_232663568_232663674	0.0011689	0	1	-1	COPS7B	kk	A3SS
chr14_74428440_74428606_74428157_74428273_74429672_74429808	0.00714015	0.989	0.896	0.093	COQ6	kk	SE
chr4_15008929_15009219_15008928_15009210_15018811_15018902	0.00674846	0	0.346	-0.346	CPEB2	kk	A5SS
chr5_175236336_175236395_175235991_175236071_175305654_175305762	0.00516979	0	1	-1	CPLX2	kk	SE
chr1_1248415_1248972_1248414_1248504_1248888_1248972	0.00043152	0.013	0.041	-0.028	CPSF3L	kk	RI
chr11_61187942_61189080_61188861_61189080_61187393_61187566	0.00667652	0.916	0.66	0.256	CPSF7	kk	A5SS
chr11_61187942_61188002_61187441_61187566_61188861_61189080	0.00588935	0.983	0.908	0.075	CPSF7	kk	SE
chr11_61187942_61188045_61187393_61187566_61188861_61189080	0.00588935	0.99	0.941	0.049	CPSF7	kk	SE
chr19_50208264_50208555_50208263_50208371_50208470_50208555	0.00415582	0	1	-1	CPT1C	kk	RI
chr19_29704621_29704728_29704189_29704315_29706187_29706396	0.00655398	1	0.123	0.877	CTB-32O4.2	kk	SE
chr10_126727566_126727724_126799558_126799662_126691906_126692061_126847203_126847285	0.00831541	0.041	0.136	-0.095	CTBP2	kk	MXE
chr8_17944534_17944646_17944391_17944445_17945508_17945550	0.00588935	0	1	-1	CTD-2547L16.1	kk	SE
chr19_58869855_58869951_58868950_58869015_58874042_58874117	0.00422146	1	0.183	0.817	CTD-2619J13.8	kk	SE
chr17_7146910_7147564_7146909_7147270_7147507_7147564	0.0080894	0.862	0.72	0.142	CTDNEP1	kk	RI
chr7_117426440_117426479_117424304_117424508_117431344_117431834	0.00521371	1	0.142	0.858	CTTNBP2	kk	SE
chr16_88712524_88713246_88712523_88712605_88713162_88713246	0.00310767	0	1	-1	CYBA	kk	RI
chr15_74642507_74642595_74640240_74640396_74658056_74658519	0.0028562	0	1	-1	CYP11A1	kk	SE
chr3_49508398_49508482_49507564_49507866_49547851_49548252	0.00160347	0.026	0.128	-0.102	DAG1	kk	SE
chr3_49508398_49508482_49530255_49530406_49507564_49507866_49547851_49548252	0.00831541	0.543	0.945	-0.402	DAG1	kk	MXE
chr7_6461358_6461435_6452596_6452665_6485583_6485735	0.00469105	1	0	1	DAGLB	kk	SE
chr1_155695783_155695810_155691307_155691409_155698832_155698855	0.00588935	1	0	1	DAP3	kk	SE
chr19_1425877_1425959_1422346_1422395_1428840_1428994	0.00837608	0.992	0.97	0.022	DAZAP1	kk	SE
chr5_176943289_176943836_176943288_176943517_176943725_176943836	0.0011142	1	0.073	0.927	DDX41	kk	RI
chr16_90015825_90015921_90014332_90015222_90020650_90020784	0.00315444	0.448	0.215	0.233	DEF8	kk	SE
chr16_90023881_90024068_90023918_90024068_90021576_90021674	0.00377988	0.007	0.053	-0.046	DEF8	kk	A3SS
chr22_50754454_50754904_50754453_50754516_50754798_50754904	0.00155225	0	1	-1	DENND6B	kk	RI
chr5_140967791_140967817_140966608_140966764_140998364_140998566	0.00972673	0.994	0.949	0.045	DIAPH1	kk	SE
chr10_70206053_70206170_70204677_70204840_70209784_70210004	0.00718283	0.986	0.902	0.084	DNA2	kk	SE
chr1_225147855_225148004_225142660_225142800_225152180_225152311	0.00525984	0.982	0.876	0.106	DNAH14	kk	SE
chr1_225237912_225238078_225231587_225231685_225239152_225239386	0.00588935	0	1	-1	DNAH14	kk	SE
chr1_225391885_225391975_225380397_225380613_225393672_225393881	0.00693588	0	1	-1	DNAH14	kk	SE
chr1_225459608_225459775_225458436_225458568_225460656_225460827	0.00525609	0	1	-1	DNAH14	kk	SE
chr11_63998504_63998619_63998123_63998412_63999342_63999436	0.00516979	0.018	0.102	-0.084	DNAJC4	kk	SE
chr17_40155377_40155575_40152499_40152588_40170455_40170536	0.00623359	0.137	0.62	-0.483	DNAJC7	kk	SE
chr14_74125550_74125659_74111693_74111745_74138244_74138300	0.00454304	1	0.239	0.761	DNAL1	kk	SE
chr21_38603794_38603891_38602818_38603119_38604677_38604752	0.000514071	1	0	1	DSCR3	kk	SE
chr6_56463274_56463507_56462537_56462804_56464866_56465019	0.009713	0.99	0.919	0.071	DST	kk	SE
chr6_127651954_127652175_127648025_127648289_127664480_127664503	0.00337668	0.952	0.829	0.123	ECHDC1	kk	SE
chr1_184662500_184662566_184659636_184661279_184663177_184663606	0.0050363	1	0	1	EDEM3	kk	SE
chr1_41949421_41949472_41948580_41948749_41949717_41949756	0.00588935	1	0	1	EDN2	kk	SE
chr11_85968557_85968638_85975213_85975305_85955794_85956385_85988021_85988180	0.00617389	0	0.378	-0.378	EED	kk	MXE
chr6_8095611_8095728_8090217_8090514_8097499_8097544	0.00588935	0.039	0.004	0.035	EEF1E1	kk	SE
chr17_45401391_45401465_45401390_45401440_45403591_45403753	0.00673045	1	0	1	EFCAB13	kk	A5SS
chr12_3747290_3747623_3747289_3747620_3763377_3763565	0.00576041	0	1	-1	EFCAB4B	kk	A3SS
chr17_28323324_28323378_28323329_28323378_28320182_28320339	0.00576041	1	0	1	EFCAB5	kk	A3SS
chr22_44168772_44168983_44161184_44161273_44178059_44178205	0.0039941	0	1	-1	EFCAB6	kk	SE
chr1_15753646_15753780_15752366_15752514_15755088_15756839	0.00365186	0.936	0.846	0.09	EFHD2	kk	SE
chr6_31856746_31856847_31856375_31856524_31857004_31857119	0.00337668	0.785	0.565	0.22	EHMT2	kk	SE
chr14_75472544_75472664_75472599_75472664_75471439_75471603	0.0087597	1	0.88	0.12	EIF2B2	kk	A3SS
chr11_32610140_32610278_32605343_32605475_32611092_32611187	0.00899218	0.636	0.425	0.211	EIF3M	kk	SE
chr11_10823208_10823321_10822508_10822634_10823595_10823756	0.00716145	0.944	0.897	0.047	EIF4G2	kk	SE
chr6_53152660_53152740_53155198_53155333_53140976_53141054_53156573_53156761	2.1761e-05	0	0.692	-0.692	ELOVL5	kk	MXE
chr14_89154615_89154817_89154614_89154703_89160650_89160751	0.00585901	0	1	-1	EML5	kk	A3SS
chr16_67698899_67699071_67697689_67697723_67699973_67700032	0.00160347	0.953	0.617	0.336	ENKD1	kk	SE
chr16_67697840_67697965_67697559_67697723_67699973_67700177	0.00716145	0.962	0.749	0.213	ENKD1	kk	SE
chr3_97364963_97365154_97356716_97356926_97367129_97367417	0.00889916	1	0.089	0.911	EPHA6	kk	SE
chr17_48616245_48616325_48615439_48615558_48616547_48616676	0.00322021	0	1	-1	EPN3	kk	SE
chr5_96140524_96140643_96139242_96139642_96143562_96143625	0.00576907	0	1	-1	ERAP1	kk	SE
chr2_212252670_212252717_212251577_212251875_212285165_212285336	0.00716145	1	0	1	ERBB4	kk	SE
chr14_100568641_100568716_100563817_100563995_100589875_100589939	0.00716145	0	0.067	-0.067	EVL	kk	SE
chr7_148516070_148516151_148513775_148515209_148516687_148516779	0.00315444	0.036	0.101	-0.065	EZH2	kk	SE
chrX_133983197_133983258_133981912_133982001_133986829_133986926	0.00516979	1	0	1	FAM122C	kk	SE
chrX_133981913_133982001_133983196_133983258_133981412_133981505_133986829_133986926	0.00555427	0	1	-1	FAM122C	kk	MXE
chr9_130323427_130323516_130294003_130294057_130331098_130331164	0.0050363	0.008	0.056	-0.048	FAM129B	kk	SE
chr5_79795704_79795804_79790871_79791102_79797610_79797736	0.00470153	0	1	-1	FAM151B	kk	SE
chr15_29488634_29488768_29443936_29444044_29544571_29544682	0.00132043	0	1	-1	FAM189A1	kk	SE
chr4_77189813_77189966_77189812_77189921_77192720_77192921	0.00673045	1	0	1	FAM47E-STBD1	kk	A5SS
chr1_150974641_150974646_150974200_150974258_150978787_150979347	0.00471816	1	0	1	FAM63A	kk	SE
chr3_125642507_125642639_125639667_125639748_125642721_125642983	0.00315444	1	0	1	FAM86JP	kk	SE
chr12_133104539_133104574_133084738_133084936_133144066_133144112	0.00443535	0	1	-1	FBRSL1	kk	SE
chr8_145581099_145581162_145580649_145580781_145581287_145581446	0.00567931	0.889	0.981	-0.092	FBXL6	kk	SE
chr8_145581117_145581162_145580649_145580781_145581287_145581446	0.00384173	0.803	0.969	-0.166	FBXL6	kk	SE
chr6_36981738_36981876_36980800_36981541_36982421_36982480	0.00525609	1	0	1	FGD2	kk	SE
chr17_18160223_18160590_18160222_18160333_18160437_18160590	0.00405401	0.126	1	-0.874	FLII	kk	RI
chr1_42781017_42781126_42776720_42776781_42789354_42789498	0.00482621	0	1	-1	FOXJ3	kk	SE
chr17_80557968_80558120_80553657_80554067_80559178_80560281	0.00693588	1	0.12	0.88	FOXK2	kk	SE
chr12_2974521_2974565_2973848_2973918_2975558_2975687	2.91192e-06	0.971	0.892	0.079	FOXM1	kk	SE
chr11_126142373_126142577_126139029_126139186_126142863_126142974	0.00675541	0.1	1	-0.9	FOXRED1	kk	SE
chr20_29631538_29631629_29632610_29632721_29628226_29628331_29633897_29634006	1.57695e-05	0.881	0.68	0.201	FRG1B	kk	MXE
chr21_47556829_47556967_47556898_47556967_47556175_47556408	0.00665649	0.175	1	-0.825	FTCD	kk	A5SS
chr1_78414090_78414599_78414089_78414459_78414839_78414985	0.000386873	0.029	0.007	0.022	FUBP1	kk	A3SS
chr12_51784634_51784721_51777244_51777366_51785070_51785174	0.00435288	0.506	1	-0.494	GALNT6	kk	SE
chr9_130147306_130147424_130145716_130145824_130149471_130149610	0.00315444	1	0.117	0.883	GARNL3	kk	SE
chr1_173834367_173834420_173833621_173833644_173835665_173835705	0.00516979	1	0	1	GAS5	kk	SE
chr1_173834609_173834685_173833394_173833842_173835314_173835344	0.00425053	0	1	-1	GAS5	kk	SE
chr17_27910501_27910609_27909942_27910055_27916344_27916614	0.00588935	1	0.904	0.096	GIT1	kk	SE
chr17_27910501_27910634_27909942_27910055_27916344_27916449	0.00776032	1	0.926	0.074	GIT1	kk	SE
chr12_104443201_104443270_104396912_104397084_104443672_104443915	0.00521371	0	1	-1	GLT8D2	kk	SE
chr20_57473996_57474040_57470217_57470739_57475003_57475465	2.04374e-05	0.972	0.888	0.084	GNAS	kk	SE
chr1_145515189_145515745_145515188_145515409_145515669_145515745	0.0080894	1	0.28	0.72	GNRHR2	kk	RI
chr2_26539143_26539316_26538389_26538635_26539779_26539923	0.00665158	1	0	1	GPR113	kk	SE
chr1_9165545_9165739_9160363_9164693_9171334_9171548	0.00591178	0.785	0.236	0.549	GPR157	kk	SE
chr19_1105657_1106265_1105656_1105808_1106179_1106265	0.00881473	1	0.149	0.851	GPX4	kk	RI
chr3_51746489_51750153_51746488_51747326_51749077_51750153	0.00784505	1	0.206	0.794	GRM2	kk	RI
chr7_65941246_65941314_65915057_65915223_65943995_65944083	0.0022047	1	0.262	0.738	GS1-124K5.2	kk	SE
chr16_11991697_11991738_11988810_11988844_12009225_12009735	0.00716145	0	1	-1	GSPT1	kk	SE
chr6_43588227_43589527_43588226_43589253_43589497_43589527	0.00532612	0.991	0.894	0.097	GTPBP2	kk	RI
chr1_228329334_228329530_228328018_228328064_228333192_228333325	0.00591178	1	0.276	0.724	GUK1	kk	SE
chr19_49485512_49485632_49481354_49481414_49488717_49488862	0.00643515	1	0.558	0.442	GYS1	kk	SE
chr6_135358949_135359164_135323758_135323980_135360710_135360905	0.00813254	0.022	0.055	-0.033	HBS1L	kk	SE
chr12_48190800_48190925_48189989_48190081_48191166_48191210	0.00365186	1	0.935	0.065	HDAC7	kk	SE
chr14_73993933_73994101_73989748_73989928_73996869_73996948	0.00685137	1	0.175	0.825	HEATR4	kk	SE
chr14_31790705_31790886_31787429_31787498_31792770_31793010	0.00951969	1	0.72	0.28	HEATR5A	kk	SE
chr14_31583083_31583265_31582482_31582690_31583491_31583546	1.58113e-06	1	0.811	0.189	HECTD1	kk	SE
chr17_80398873_80399142_80398872_80398951_80399040_80399142	2.74142e-08	1	0.155	0.845	HEXDC	kk	RI
chr1_91861850_91861962_91859649_91859959_91866568_91866666	0.00588935	0	1	-1	HFM1	kk	SE
chr21_40719305_40719409_40717071_40717200_40720217_40720265	0.00868317	0.023	0.05	-0.027	HMGN1	kk	SE
chr19_1068413_1068743_1065921_1066162_1073147_1073222	0.00714015	0.204	1	-0.796	HMHA1	kk	SE
chr7_26230613_26230748_26229744_26230080_26232114_26232197	0.00123879	0.68	0.463	0.217	HNRNPA2B1	kk	SE
chr4_83347616_83347786_83345783_83347282_83348342_83348344	8.889e-05	0.981	0.944	0.037	HNRNPDL	kk	SE
chrX_131803141_131803227_131761997_131763121_131842489_131842522	0.0028562	0	1	-1	HS6ST2	kk	SE
chr16_67201206_67201305_67201022_67201125_67201726_67201850	0.00641114	0.726	0	0.726	HSF4	kk	SE
chr2_74759746_74759841_74758982_74759052_74759946_74760279	0.00407078	0.89	0.745	0.145	HTRA2	kk	SE
chr16_71237628_71237960_71220679_71220821_71264532_71264607	0.00588935	1	0	1	HYDIN	kk	SE
chr3_129183478_129183624_129182387_129182469_129188184_129188260	0.0075449	0.97	0.796	0.174	IFT122	kk	SE
chr22_37154255_37160080_37154254_37154453_37159962_37160080	0.00592087	1	0.399	0.601	IFT27	kk	RI
chr10_6010739_6010891_6008107_6008302_6019739_6019798	0.00525609	0	1	-1	IL15RA	kk	SE
chr1_207072662_207072860_207072664_207072860_207070788_207070960	0.00576041	0	1	-1	IL24	kk	A3SS
chr11_6625410_6625590_6625455_6625590_6624960_6625052	0.00413279	0.283	0.472	-0.189	ILK	kk	A3SS
chr18_22031325_22031389_22030756_22030831_22033113_22033493	0.00150446	1	0	1	IMPACT	kk	SE
chr7_128049343_128049538_128049342_128049420_128049809_128050036	0.00688345	1	0.286	0.714	IMPDH1	kk	A3SS
chr17_4900136_4900424_4897688_4897770_4900790_4900905	0.00315444	1	0	1	INCA1	kk	SE
chr13_52041645_52041820_52028299_52028465_52042403_52042503	0.00588935	0	1	-1	INTS6-AS1	kk	SE
chr13_52041674_52041820_52028285_52028465_52042403_52042503	0.00588935	0	1	-1	INTS6-AS1	kk	SE
chr13_52041732_52041820_52028138_52028465_52042403_52042503	0.00693588	0	1	-1	INTS6-AS1	kk	SE
chr5_61875228_61875310_61856962_61857084_61876280_61876507	0.0028562	1	0	1	IPO11	kk	SE
chr5_61874531_61874762_61856962_61857084_61876280_61877294	0.00588935	1	0.145	0.855	IPO11	kk	SE
chr15_67722659_67722738_67713546_67713836_67752029_67752313	0.00790414	0.11	1	-0.89	IQCH-AS1	kk	SE
chr7_128581333_128581445_128578015_128578103_128582124_128582313	0.00693588	1	0	1	IRF5	kk	SE
chr7_128581333_128581478_128578025_128578103_128582124_128582330	0.00678164	1	0	1	IRF5	kk	SE
chr17_73749846_73750055_73748526_73748658_73750656_73750896	0.00900764	0.158	0.021	0.137	ITGB4	kk	SE
chr8_143757773_143757949_143757316_143757626_143758009_143758061	0.0062128	1	0.072	0.928	JRK	kk	SE
chr3_20189895_20189979_20189734_20189798_20193823_20195896	0.00576907	1	0.829	0.171	KAT2B	kk	SE
chr6_149922730_149922935_149919359_149919486_149924403_149924509	0.00999772	0.89	0.676	0.214	KATNA1	kk	SE
chr6_149922730_149922888_149919188_149919486_149924403_149924509	0.00655403	0.947	0.816	0.131	KATNA1	kk	SE
chr18_44580767_44580809_44580769_44580809_44579250_44579417	0.00377988	1	0	1	KATNAL2	kk	A3SS
chr18_44610703_44610813_44603721_44603832_44624543_44624853	0.00455807	1	0	1	KATNAL2	kk	SE
chr1_6055923_6056144_6052732_6052848_6067498_6067720	0.0050363	1	0	1	KCNAB2	kk	SE
chr1_6111571_6111814_6105980_6106243_6132814_6132858	0.00622489	0	1	-1	KCNAB2	kk	SE
chr3_58479880_58480135_58477845_58477896_58484439_58484509	0.00160347	0.017	0.191	-0.174	KCTD6	kk	SE
chr19_5111386_5111555_5110632_5110829_5111785_5113351	0.00666671	1	0	1	KDM4B	kk	SE
chr5_175784179_175784276_175782573_175782752_175788604_175788767	0.00471816	1	0	1	KIAA1191	kk	SE
chr3_113723234_113723593_113723483_113723593_113721302_113721385	0.00968674	0.618	0.123	0.495	KIAA1407	kk	A5SS
chr14_50195644_50195727_50192325_50192487_50196207_50196266	0.00588935	1	0	1	KLHDC1	kk	SE
chr4_113568807_113568990_113568366_113568705_113571616_113571738	0.00439709	1	0.747	0.253	LARP7	kk	SE
chr21_40801057_40801320_40801056_40801137_40807345_40807468	0.00688345	1	0	1	LCA5L	kk	A3SS
chr21_40816570_40816671_40816060_40816127_40817650_40817678	0.00588935	1	0	1	LCA5L	kk	SE
chr21_40807346_40807468_40801056_40801137_40816060_40816127	0.00411463	0	1	-1	LCA5L	kk	SE
chr21_40807346_40807499_40801056_40801137_40816060_40816127	0.00397571	0	1	-1	LCA5L	kk	SE
chr19_35617174_35617921_35617173_35617679_35617756_35617921	0.00310767	0	1	-1	LGI4	kk	RI
chr4_41640949_41640984_41621204_41621457_41646516_41646643	0.00422146	0.851	0.673	0.178	LIMCH1	kk	SE
chr19_43015049_43015126_42989247_42989375_43026143_43026250	0.00521371	0	1	-1	LIPE-AS1	kk	SE
chr17_18140149_18141087_18140148_18140253_18141380_18141528	0.0009429	1	0.729	0.271	LLGL1	kk	A5SS
chr17_18140795_18141087_18140148_18140253_18141380_18141528	0.00397571	1	0.903	0.097	LLGL1	kk	SE
chr22_50943658_50943763_50943230_50943413_50943831_50943966	0.000116246	1	0.878	0.122	LMF2	kk	SE
chr22_50943486_50943582_50943230_50943413_50943831_50943966	0.000148899	1	0.884	0.116	LMF2	kk	SE
chr1_156060790_156060888_156052738_156052975_156063499_156063602	0.00521371	1	0	1	LMNA	kk	SE
chrX_118120888_118121043_118116783_118116906_118123370_118123635	0.00422146	0	1	-1	LONRF3	kk	SE
chr1_53746259_53746387_53736898_53737018_53755238_53755361	0.00439709	0.989	0.836	0.153	LRP8	kk	SE
chr8_145744133_145744199_145743388_145743425_145744998_145745438	0.00500477	0.298	0.592	-0.294	LRRC14	kk	SE
chr17_17900766_17900948_17898920_17899073_17907676_17907765	0.00868317	1	0.297	0.703	LRRC48	kk	SE
chr17_17896079_17897732_17896078_17896225_17897612_17897732	0.00415582	0.126	1	-0.874	LRRC48	kk	RI
chr13_46801647_46802324_46787136_46787254_46802799_46802868	0.00800554	1	0.103	0.897	LRRC63	kk	SE
chr2_238647875_238647952_238643910_238643976_238657006_238657042	0.00488451	1	0	1	LRRFIP1	kk	SE
chr2_238642417_238642461_238636518_238636578_238643910_238643976	0.00716145	0	1	-1	LRRFIP1	kk	SE
chr3_37114281_37114373_37107300_37107433_37116514_37116607	0.00591178	0.017	0.061	-0.044	LRRFIP2	kk	SE
chr15_101562588_101562802_101562587_101562683_101565007_101565172	0.00968674	1	0.506	0.494	LRRK1	kk	A5SS
chr19_34706029_34706205_34699100_34699956_34706500_34706566	0.00141478	0.965	0.887	0.078	LSM14A	kk	SE
chr19_41128855_41128926_41128305_41128572_41129508_41129637	0.000691191	0.866	0.709	0.157	LTBP4	kk	SE
chr19_41129841_41129987_41129508_41129637_41131761_41131911	0.00516979	0.971	0.907	0.064	LTBP4	kk	SE
chr1_219352723_219352768_219352741_219352768_219352488_219352588	0.00570324	1	0	1	LYPLAL1	kk	A3SS
chr16_20922505_20922586_20913807_20914039_20926877_20927036	0.0037701	0	0.302	-0.302	LYRM1	kk	SE
chr1_39950273_39952659_39950272_39950402_39951209_39952659	0.00155225	0.023	0.008	0.015	MACF1	kk	RI
chr7_2041700_2041756_2054136_2054277_1997263_1997354_2108828_2108973	0.00319984	0.991	0.921	0.07	MAD1L1	kk	MXE
chr7_2054137_2054277_2041699_2041756_2108828_2108973	0.00143903	0.994	0.924	0.07	MAD1L1	kk	SE
chr3_47956307_47956429_47957440_47958664_47950527_47953911_47960208_47960331	2.1761e-05	0.906	0.757	0.149	MAP4	kk	MXE
chr3_47950528_47953911_47956306_47956429_47918906_47919013_47957440_47958664	1.3868e-09	0.988	0.963	0.025	MAP4	kk	MXE
chr3_47950528_47953911_47918906_47919013_47956306_47956429	1.01497e-06	0.007	0.026	-0.019	MAP4	kk	SE
chr2_102476105_102476326_102480282_102480513_102472438_102472600_102481391_102481498	0.00319984	0.925	0.799	0.126	MAP4K4	kk	MXE
chr2_102476198_102476326_102480282_102480513_102472438_102472600_102481391_102481498	0.00176936	0.94	0.829	0.111	MAP4K4	kk	MXE
chr2_102477287_102477448_102480282_102480513_102476197_102476326_102481391_102481498	0.00831541	0.915	0.804	0.111	MAP4K4	kk	MXE
chr2_102480283_102480513_102476104_102476326_102481391_102481465	0.000214792	0.033	0.106	-0.073	MAP4K4	kk	SE
chr2_102480283_102480513_102477286_102477448_102481391_102481465	0.00384173	0.052	0.141	-0.089	MAP4K4	kk	SE
chr22_50695217_50695393_50695363_50695393_50695027_50695075	0.00240713	0.113	0.256	-0.143	MAPK12	kk	A5SS
chr5_179713975_179714067_179707439_179707608_179718847_179719053	0.00150446	0.133	0.347	-0.214	MAPK9	kk	SE
chr5_66212811_66212846_66195778_66195810_66282271_66282351	0.00878676	1	0.216	0.784	MAST4	kk	SE
chr13_113744382_113744465_113743923_113744042_113745434_113745509	0.00521371	0	1	-1	MCF2L	kk	SE
chr13_113744382_113744474_113743923_113744042_113745434_113745509	0.00521371	0	1	-1	MCF2L	kk	SE
chr3_182941886_182946154_182941885_182941978_182946084_182946154	0.00192587	0.019	1	-0.981	MCF2L2	kk	RI
chr8_67789584_67789779_67786560_67786821_67790808_67790931	0.00407078	1	0	1	MCMDC2	kk	SE
chr2_207615658_207615799_207613743_207613907_207619732_207620229	0.00521371	1	0	1	MDH1B	kk	SE
chr1_204506558_204506625_204501318_204501374_204507336_204507436	0.00902742	0.762	0.516	0.246	MDM4	kk	SE
chr6_84108086_84108235_84061782_84061858_84117486_84117620	0.00422146	0.019	0.097	-0.078	ME1	kk	SE
chr11_28145409_28145469_28134864_28135151_28147056_28147134	0.00422146	1	0.053	0.947	METTL15	kk	SE
chr2_24245303_24245386_24244718_24244840_24245691_24245772	0.00696031	0	1	-1	MFSD2B	kk	SE
chr15_41961026_41962156_41913733_41913787_41988272_41989221	0.00337668	1	0.564	0.436	MGA	kk	SE
chr14_75517555_75517726_75516039_75516421_75518141_75518170	0.0075499	1	0.095	0.905	MLH3	kk	SE
chr14_102717149_102717327_102717148_102717324_102718253_102718332	0.00576041	1	0	1	MOK	kk	A3SS
chr14_102732160_102732249_102718253_102718332_102744942_102745031	0.00693588	0	1	-1	MOK	kk	SE
chr10_28543703_28543805_28527496_28527664_28569028_28569069	0.00693588	1	0	1	MPP7	kk	SE
chr17_17083921_17083983_17083316_17083402_17088136_17088874	0.000677556	0.594	0.391	0.203	MPRIP	kk	SE
chr2_27535082_27535114_27532359_27532849_27535860_27535976	0.00719195	0	1	-1	MPV17	kk	SE
chr3_49933394_49933540_49933147_49933313_49933627_49933837	0.00521371	1	0	1	MST1R	kk	SE
chr14_105915696_105915746_105905008_105905076_105916394_105916521	0.00673661	0.853	0.493	0.36	MTA1	kk	SE
chr2_242029718_242029864_242029394_242029459_242038810_242039309	0.00678025	0	1	-1	MTERFD2	kk	SE
chr8_66594279_66594315_66556968_66557019_66594587_66594686	0.00718283	1	0	1	MTFR1	kk	SE
chr13_28023989_28024055_28019224_28019274_28024645_28024701	0.0050363	0	1	-1	MTIF3	kk	SE
chr13_41836184_41836467_41836350_41836467_41834628_41835051	0.00968674	1	0.097	0.903	MTRF1	kk	A5SS
chr1_45798435_45798996_45798434_45798506_45798589_45798996	0.0080894	0.008	0.1	-0.092	MUTYH	kk	RI
chr20_33589048_33589329_33589047_33589152_33589233_33589329	0.00310767	0	1	-1	MYH7B	kk	RI
chr20_33589751_33590240_33589750_33589888_33589979_33590240	0.00374197	0	1	-1	MYH7B	kk	RI
chr20_33589962_33590240_33589979_33590240_33589750_33589888	0.00785556	0	1	-1	MYH7B	kk	A3SS
chr5_16738245_16738507_16711268_16711354_16741912_16741989	0.0032742	1	0	1	MYO10	kk	SE
chr15_72244043_72244237_72231192_72231268_72252241_72252437	0.00957384	0.698	1	-0.302	MYO9A	kk	SE
chr12_70326293_70326378_70321464_70321528_70329892_70329967	0.0028562	1	0	1	MYRFL	kk	SE
chr20_23375776_23375822_23375558_23375636_23383629_23383709	0.00473379	1	0.477	0.523	NAPB	kk	SE
chr20_23377709_23377825_23375558_23375636_23383629_23383709	0.00642199	1	0.698	0.302	NAPB	kk	SE
chr7_102788408_102788551_102769206_102769239_102789284_102789682	0.00678453	0	1	-1	NAPEPLD	kk	SE
chr1_54301173_54301293_54298162_54298264_54303877_54304225	0.00907652	0.929	0.779	0.15	NDC1	kk	SE
chr17_8347942_8348060_8348271_8348358_8347577_8347675_8349028_8349182	0.00555427	0.478	0	0.478	NDEL1	kk	MXE
chr22_42520052_42520567_42520051_42520135_42520524_42520567	0.0039625	1	0.228	0.772	NDUFA6-AS1	kk	RI
chr18_56008910_56009029_56001049_56001124_56016768_56016846	0.00481238	1	0.526	0.474	NEDD4L	kk	SE
chr1_198190129_198190240_198126123_198126406_198201682_198201767	0.00315444	0.022	0.098	-0.076	NEK7	kk	SE
chr17_29706124_29706375_29705908_29706041_29708890_29709124	0.00521371	1	0.367	0.633	NF1	kk	SE
chr6_41048550_41048636_41046767_41046903_41051784_41051931	0.00696031	0.779	0.565	0.214	NFYA	kk	SE
chr15_23019800_23019856_23012278_23012439_23021197_23021429	0.000838546	0.845	0.983	-0.138	NIPA2	kk	SE
chr15_23014438_23014528_23012278_23012439_23019799_23019856	2.82714e-09	0.843	0.989	-0.146	NIPA2	kk	SE
chr15_23019800_23019856_23021197_23021429_23012278_23012439_23033277_23033413	4.70203e-06	0.815	0.977	-0.162	NIPA2	kk	MXE
chr15_23014438_23014528_23012278_23012439_23021197_23021429	3.79562e-06	0.821	0.988	-0.167	NIPA2	kk	SE
chr3_48336565_48336725_48339916_48340013_48334753_48336293_48342785_48342848	0.00638211	0.314	0.135	0.179	NME6	kk	MXE
chr3_139353453_139353489_139346457_139346603_139356804_139356904	0.00365186	0	1	-1	NMNAT3	kk	SE
chr16_4521315_4521450_4519227_4519466_4524093_4524167	0.00611714	0	0.595	-0.595	NMRAL1	kk	SE
chr17_79915682_79915784_79914758_79914950_79916210_79916269	0.00355645	1	0.791	0.209	NOTUM	kk	SE
chr11_47280731_47280810_47279546_47279716_47281336_47281530	0.00696031	0	1	-1	NR1H3	kk	SE
chr15_96815991_96816045_96814931_96815027_96819145_96819225	0.00379034	0	1	-1	NR2F2-AS1	kk	SE
chr16_1836538_1836956_1836537_1836656_1836738_1836956	0.0080894	0.246	1	-0.754	NUBP2	kk	RI
chr11_71723447_71723488_71721831_71721900_71723940_71727306	0.00454304	0.739	0.571	0.168	NUMA1	kk	SE
chr4_77065543_77065626_77045801_77045909_77069460_77069550	0.00691915	1	0.911	0.089	NUP54	kk	SE
chr4_77051809_77051902_77045801_77045909_77069460_77069550	0.00669035	1	0.93	0.07	NUP54	kk	SE
chr19_50421765_50421878_50412651_50413141_50432606_50432666	0.00728049	0.561	0.143	0.418	NUP62	kk	SE
chrX_106436259_106436302_106418318_106418423_106449502_106449663	0.00643683	0	0.318	-0.318	NUP62CL	kk	SE
chr11_69471368_69471420_69468925_69469152_69482662_69482780	0.00516979	0	1	-1	ORAOV1	kk	SE
chr15_40556000_40556120_40545378_40545490_40556981_40557028	0.00691915	0	1	-1	PAK6	kk	SE
chr15_40556005_40556120_40545378_40545490_40556981_40557181	0.00693588	0	1	-1	PAK6	kk	SE
chr4_169798874_169799545_169753191_169753322_169812072_169812208	0.00516979	0.736	0.451	0.285	PALLD	kk	SE
chr12_102558216_102558386_102517663_102517819_102559506_102559661	0.0075449	1	0.799	0.201	PARPBP	kk	SE
chr1_164626350_164626609_164595242_164595333_164761730_164761975	0.00695911	0	1	-1	PBX1	kk	SE
chr3_51993911_51994336_51994204_51994336_51993592_51993667	0.00237914	0.881	0.668	0.213	PCBP4	kk	A5SS
chr3_51993911_51994039_51993592_51993667_51994204_51994336	0.0039941	0.96	0.869	0.091	PCBP4	kk	SE
chr14_24563520_24564054_24563519_24563643_24563974_24564054	0.000268523	0.114	1	-0.886	PCK2	kk	RI
chr8_17840742_17840798_17838099_17838264_17842955_17843128	0.00223758	0.038	0.156	-0.118	PCM1	kk	SE
chr11_770314_770398_767219_767373_770992_771104	0.0031623	0.278	1	-0.722	PDDC1	kk	SE
chr1_144837129_144837423_144836156_144836558_144837812_144837850	0.00678742	1	0.066	0.934	PDE4DIP	kk	SE
chr1_144952566_144955292_144952565_144952689_144955215_144955292	0.00310767	1	0.083	0.917	PDE4DIP	kk	RI
chr1_144837813_144837884_144836185_144836558_144852393_144852499	0.00521371	0	1	-1	PDE4DIP	kk	SE
chr3_122849327_122849463_122843118_122843190_122864368_122864439	0.00951969	0.949	0.822	0.127	PDIA5	kk	SE
chr16_66926457_66926554_66920449_66920548_66926798_66926903	0.00693588	0	1	-1	PDP2	kk	SE
chr4_39870290_39870355_39868480_39868635_39871013_39871082	0.00516979	1	0	1	PDS5A	kk	SE
chr16_15095633_15095713_15092196_15092262_15098043_15098190	0.00855664	0.917	0.806	0.111	PDXDC1	kk	SE
chr3_179615930_179616034_179605460_179605572_179689381_179689453	0.00693588	1	0	1	PEX5L	kk	SE
chr20_52825374_52825454_52824850_52825097_52830889_52830997	0.00422146	0	1	-1	PFDN4	kk	SE
chr1_151298648_151298849_151297220_151297393_151299746_151299892	0.00225507	1	0.762	0.238	PI4KB	kk	SE
chr11_85779693_85779775_85742510_85742653_85780761_85780853	0.00170792	0.924	0.719	0.205	PICALM	kk	SE
chr16_88783945_88784023_88783430_88783619_88785981_88786129	1.55685e-06	0.048	0.163	-0.115	PIEZO1	kk	SE
chr15_55626065_55626205_55621921_55622052_55631464_55631487	0.00422146	1	0.706	0.294	PIGB	kk	SE
chr19_9947499_9947551_9946015_9946078_9949111_9949324	1.37366e-05	0.012	0.058	-0.046	PIN1	kk	SE
chr1_151214599_151214745_151212430_151212515_151214913_151215043	0.00675541	0.989	0.934	0.055	PIP5K1A	kk	SE
chr22_28250842_28250927_28247656_28249651_28254374_28254497	0.000691191	0.989	0.954	0.035	PITPNB	kk	SE
chr6_123022585_123022645_122996222_122996289_123038931_123039108	0.000745165	0.022	0.2	-0.178	PKIB	kk	SE
chr14_67864724_67864772_67864462_67864543_67878734_67878884	0.00422146	0.033	0.117	-0.084	PLEK2	kk	SE
chr12_19467748_19467828_19444577_19444631_19473495_19473558	0.00521371	0	1	-1	PLEKHA5	kk	SE
chr16_67311413_67314709_67311412_67314446_67314613_67314709	0.00386411	0.261	0.063	0.198	PLEKHG4	kk	RI
chr12_56359720_56359846_56355405_56355516_56360461_56360498	0.00516979	0.113	1	-0.887	PMEL	kk	SE
chr2_55871772_55872567_55872483_55872567_55870453_55870560	0.00968674	1	0.87	0.13	PNPT1	kk	A5SS
chr22_42997976_42998113_42995703_42995799_42998775_42998972	0.00646652	0.882	0.681	0.201	POLDIP3	kk	SE
chr14_50121502_50121556_50120872_50120932_50121722_50121812	0.00399944	0.972	0.885	0.087	POLE2	kk	SE
chr14_23767701_23767756_23765585_23767490_23768609_23768750	0.00516979	0	1	-1	PPP1R3E	kk	SE
chr8_67929854_67930066_67925132_67925331_67940725_67940786	0.00643515	1	0	1	PPP1R42	kk	SE
chr8_67939116_67939266_67929853_67930066_67940725_67940755	0.00675541	0	1	-1	PPP1R42	kk	SE
chr14_102285329_102285422_102229241_102229307_102323022_102323222	0.00435288	0.077	1	-0.923	PPP2R5C	kk	SE
chr21_43231109_43231192_43224693_43224774_43236060_43236192	0.00873954	0.744	0.214	0.53	PRDM15	kk	SE
chr1_14068500_14068652_14075855_14075982_14059273_14059377_14099572_14099683	4.97086e-05	0.482	0.158	0.324	PRDM2	kk	MXE
chr1_14075856_14075982_14099572_14099683_14068499_14068652_14104912_14109326	0.000489759	0.233	0.067	0.166	PRDM2	kk	MXE
chr21_48081712_48081848_48069486_48069651_48083294_48083466	0.00223758	0.816	0.506	0.31	PRMT2	kk	SE
chr12_50024328_50024408_50017196_50017376_50025183_50025327	0.00643515	0.11	1	-0.89	PRPF40B	kk	SE
chr12_11199619_11199787_11126253_11126320_11324020_11324143	0.00516979	1	0.8	0.2	PRR4	kk	SE
chr14_53185695_53185756_53184798_53184860_53190682_53190754	0.00171538	0	1	-1	PSMC6	kk	SE
chr19_807869_807902_799412_799443_808359_808452	0.00696031	0.998	0.96	0.038	PTBP1	kk	SE
chr1_97270356_97270495_97271974_97272008_97250503_97250810_97272421_97272514	0.00468024	0.771	0.477	0.294	PTBP2	kk	MXE
chr9_125133892_125134113_125133464_125133551_125140177_125140294	0.00487157	0	0.703	-0.703	PTGS1	kk	SE
chr8_141780815_141780898_141779673_141779691_141799572_141799625	0.00422146	1	0	1	PTK2	kk	SE
chr6_128329191_128329232_128327170_128327200_128330274_128330413	0.00716145	0	1	-1	PTPRK	kk	SE
chr21_46285486_46285565_46285309_46285362_46292768_46292947	0.00422146	0	1	-1	PTTG1IP	kk	SE
chr16_541134_541268_538850_539000_546823_546859	0.00315444	0.963	0.758	0.205	RAB11FIP3	kk	SE
chr3_133604379_133604509_133604414_133604509_133583427_133583486	0.00673045	1	0	1	RAB6B	kk	A5SS
chr12_4655475_4655584_4652928_4653077_4657257_4657341	0.00805128	0.993	0.94	0.053	RAD51AP1	kk	SE
chr5_34716894_34716983_34716190_34716326_34757572_34757703	0.00477588	0	1	-1	RAI14	kk	SE
chr20_32661625_32661672_32619327_32619410_32664507_32664621	0.00439709	0	1	-1	RALY	kk	SE
chr5_170585338_170585498_170455875_170455993_170588410_170588470	0.00422146	1	0	1	RANBP17	kk	SE
chr12_53623695_53623858_53623694_53623837_53624952_53625019	0.00570324	0	1	-1	RARG	kk	A3SS
chr5_86564978_86565104_86564760_86564872_86627164_86627317	0.00588935	1	0	1	RASA1	kk	SE
chr7_44073775_44073910_44070379_44070500_44076270_44076408	0.00365186	0	1	-1	RASA4CP	kk	SE
chr1_178092854_178092950_178092190_178092317_178094461_178094636	0.00655398	1	0.212	0.788	RASAL2	kk	SE
chr11_66388317_66388409_66386515_66386975_66391684_66391693	0.00588935	1	0	1	RBM14	kk	SE
chr11_66410921_66411611_66384096_66384528_66413497_66413940	0.000180057	0.917	0.66	0.257	RBM14-RBM4	kk	SE
chr14_73566375_73570186_73566374_73566458_73569899_73570186	0.0022941	0.064	0.034	0.03	RBM25	kk	RI
chr13_79989246_79989499_79989396_79989499_79986816_79987042	0.00692642	1	0	1	RBM26-AS1	kk	A3SS
chr20_34317384_34317473_34317233_34317287_34319862_34320057	0.00272153	0.907	0.786	0.121	RBM39	kk	SE
chr20_34328447_34328519_34326889_34326939_34328745_34328809	0.00588935	0.261	0.149	0.112	RBM39	kk	SE
chr20_34317384_34317449_34317233_34317287_34319862_34320057	0.0039941	0.96	0.906	0.054	RBM39	kk	SE
chr20_34326890_34328809_34326889_34326939_34328745_34328809	0.00024686	0.082	0.038	0.044	RBM39	kk	RI
chr11_66407171_66407594_66384101_66384528_66413497_66413910	0.000516739	0.927	0.71	0.217	RBM4	kk	SE
chr3_50098895_50099541_50098894_50098980_50099394_50099541	0.00374197	0.166	0.086	0.08	RBM6	kk	RI
chr4_26364068_26364250_26322428_26322670_26387974_26388013	0.00588935	0.295	0.562	-0.267	RBPJ	kk	SE
chr15_91499030_91499113_91498113_91498178_91503129_91503228	0.00455346	1	0.356	0.644	RCCD1	kk	SE
chr17_34249581_34249679_34247190_34247276_34251607_34251776	0.00655398	0.515	0.831	-0.316	RDM1	kk	SE
chr17_73661131_73661171_73658558_73659077_73662507_73662651	0.00516979	1	0.709	0.291	RECQL5	kk	SE
chr17_73661131_73661252_73658558_73659077_73662507_73662651	0.00517677	1	0.857	0.143	RECQL5	kk	SE
chr7_73653253_73653318_73649860_73649975_73664068_73664110	0.0037701	0	1	-1	RFC2	kk	SE
chr2_102031316_102031374_102029376_102029533_102033995_102034146	0.00588935	0	1	-1	RFX8	kk	SE
chr1_156351859_156352660_156351858_156351992_156352538_156352660	0.00310767	0	1	-1	RHBG	kk	RI
chr12_8852381_8853210_8850517_8850893_8866406_8866637	0.000930958	0.038	0.1	-0.062	RIMKLB	kk	SE
chr11_66101390_66101512_66101389_66101509_66101984_66102722	0.00377988	0	1	-1	RIN1	kk	A3SS
chr2_38178376_38179344_38177574_38177738_38201182_38201357	0.00588935	0.059	1	-0.941	RMDN2	kk	SE
chr5_177562174_177562313_177558237_177558377_177569583_177569729	0.00521371	0	1	-1	RMND5B	kk	SE
chr15_59376301_59376453_59373134_59373483_59381865_59381958	0.00693588	1	0.525	0.475	RNF111	kk	SE
chr3_149613260_149613357_149613259_149613347_149629764_149629870	0.00673045	0	1	-1	RNF13	kk	A5SS
chr7_5806526_5806570_5800641_5800769_5817117_5817259	0.00716145	1	0	1	RNF216	kk	SE
chr4_2513683_2513692_2498733_2498848_2514809_2514858	0.00588935	0	1	-1	RNF4	kk	SE
chr10_135278110_135278678_135278109_135278434_135278609_135278678	0.00310767	1	0	1	RP11-108K14.4	kk	RI
chr10_135304726_135304823_135280701_135280857_135311332_135311509	0.00422146	1	0	1	RP11-108K14.4	kk	SE
chr11_130185223_130185342_130184933_130185010_130185445_130185578	0.00691915	0	1	-1	RP11-121M22.1	kk	SE
chr9_2425397_2425540_2422701_2424510_2493074_2493180	0.00441693	1	0	1	RP11-125B21.2	kk	SE
chr9_37084196_37084289_37080009_37080533_37086664_37087004	0.00590437	0.047	0.008	0.039	RP11-220I1.1	kk	SE
chr11_61205476_61205585_61197592_61197654_61252159_61252288	0.000887972	0.401	1	-0.599	RP11-286N22.8	kk	SE
chr16_81091510_81091669_81087269_81087699_81118067_81118199	0.00435288	1	0.221	0.779	RP11-303E16.8	kk	SE
chr1_145502934_145503009_145493880_145493975_145507435_145507611	0.00588935	1	0	1	RP11-315I20.1	kk	SE
chr1_145493860_145493975_145490461_145490553_145507435_145507857	0.00516979	1	0.075	0.925	RP11-315I20.1	kk	SE
chr17_20795543_20795745_20771862_20771998_20827671_20827738	0.00521371	0.899	1	-0.101	RP11-344E13.3	kk	SE
chr14_93655238_93655342_93652604_93652848_93676169_93676303	0.00454518	1	0	1	RP11-371E8.4	kk	SE
chr3_169672308_169672995_169666826_169667045_169683765_169683902	0.00480933	1	0	1	RP11-379K17.4	kk	SE
chr1_153603487_153603587_153603486_153603554_153604509_153604716	0.00570324	1	0.514	0.486	RP1-178F15.5	kk	A3SS
chr5_175609623_175609766_175609687_175609766_175607818_175607889	0.0042461	1	0	1	RP11-844P9.2	kk	A5SS
chr17_29360313_29360383_29359443_29359524_29360941_29361180	0.00588935	1	0	1	RP11-848P1.9	kk	SE
chr20_34220717_34220845_34243123_34243266_34220438_34220618_34246851_34246936	0.00468024	0.558	0.738	-0.18	RP1-309K20.6	kk	MXE
chrX_114796731_114796857_114761963_114762105_114796952_114797034	0.00439865	1	0	1	RP1-93I3.1	kk	SE
chr22_38743494_38743590_38732612_38732711_38776374_38776428	0.00422146	1	0	1	RP3-449O17.1	kk	SE
chr14_74350804_74350830_74347907_74347995_74358729_74358911	0.00422146	0	1	-1	RP5-1021I20.4	kk	SE
chr2_210868162_210868192_210868161_210868181_210880696_210880836	0.00494441	1	0	1	RPE	kk	A5SS
chr14_21802761_21802864_21802763_21802864_21798407_21798546	0.00785556	1	0	1	RPGRIP1	kk	A3SS
chr22_51227178_51227226_51223600_51223721_51227322_51227382	0.00516979	1	0	1	RPL23AP82	kk	SE
chr11_810234_810357_809646_810039_811596_811645	0.00588935	0.981	0.964	0.017	RPLP2	kk	SE
chr6_30313075_30314334_30313074_30313175_30314208_30314334	0.0054984	0.686	0.293	0.393	RPP21	kk	RI
chr6_30313268_30313706_30313074_30313175_30314208_30314270	0.00161975	0.926	0.651	0.275	RPP21	kk	SE
chr6_30313075_30313350_30313074_30313175_30314208_30314334	0.00401283	0.974	0.876	0.098	RPP21	kk	A5SS
chr6_30313244_30313350_30313074_30313175_30314208_30314334	0.00473551	0.982	0.906	0.076	RPP21	kk	SE
chr21_43913076_43913189_43912867_43912973_43916242_43916356	0.00693588	1	0	1	RSPH1	kk	SE
chr4_71665858_71665922_71668672_71668700_71665121_71665592_71670064_71670133	0.00451972	0.179	0.456	-0.277	RUFY3	kk	MXE
chr11_64810497_64810636_64808412_64808578_64811696_64812145	0.00365186	0.643	1	-0.357	SAC3D1	kk	SE
chr1_878633_878757_877938_878438_879077_879188	0.00969268	1	0.847	0.153	SAMD11	kk	SE
chr19_39408561_39408648_39408363_39408473_39409061_39409170	0.00734438	1	0.854	0.146	SARS2	kk	SE
chr2_175262064_175262132_175260522_175261021_175263002_175263170	0.00454304	0.211	1	-0.789	SCRN3	kk	SE
chr1_145100206_145100260_145096530_145096621_145100691_145100984	0.00716145	0	1	-1	SEC22B	kk	SE
chr4_83783687_83783725_83782783_83782861_83784470_83784545	0.000270759	0.987	0.873	0.114	SEC31A	kk	SE
chr15_48060778_48060812_48058812_48058874_48062693_48065079	0.00516979	1	0	1	SEMA6D	kk	SE
chr11_64533423_64533627_64532077_64532990_64534663_64534723	0.0022047	0.65	0.287	0.363	SF1	kk	SE
chr11_64532078_64533627_64532077_64532990_64534663_64534723	0.00377988	0.82	0.543	0.277	SF1	kk	A3SS
chr11_64534372_64534551_64532077_64532990_64534663_64534718	0.00519497	0.94	0.819	0.121	SF1	kk	SE
chr22_31927044_31927115_31904240_31904362_31946239_31946334	0.00588935	1	0	1	SFI1	kk	SE
chr1_35642920_35643000_35643589_35643637_35641978_35642072_35652601_35652723	0.00468024	0.488	0.212	0.276	SFPQ	kk	MXE
chr2_85663589_85663717_85662788_85662947_85663959_85664044	0.00588935	0	1	-1	SH2D6	kk	SE
chr1_249115346_249115460_249114601_249115111_249118951_249119834	0.00485645	1	0	1	SH3BP5L	kk	SE
chr4_8237160_8239397_8237159_8237282_8239200_8239397	0.00586224	1	0.137	0.863	SH3TC1	kk	RI
chr21_38114018_38114165_38103345_38103452_38115687_38115856	0.00643683	1	0.635	0.365	SIM2	kk	SE
chr5_54619960_54620026_54603587_54603975_54635837_54636012	0.00344007	1	0	1	SKIV2L2	kk	SE
chr7_100458760_100458884_100457771_100457854_100459013_100459206	0.00516979	0.979	0.805	0.174	SLC12A9	kk	SE
chr12_60161907_60162104_60154905_60154983_60164999_60165143	0.00407078	0	1	-1	SLC16A7	kk	SE
chr21_46918260_46918526_46913485_46916293_46945730_46945872	0.00602279	0	1	-1	SLC19A1	kk	SE
chr2_65245679_65245813_65245204_65245399_65248045_65248528	5.61036e-06	0.997	0.898	0.099	SLC1A4	kk	SE
chr2_113410466_113410524_113410278_113410375_113414698_113414818	0.00868972	0.018	0.045	-0.027	SLC20A1	kk	SE
chr14_23817100_23817205_23816668_23816940_23817369_23817515	0.00337668	0.813	0.987	-0.174	SLC22A17	kk	SE
chr22_19165455_19165554_19164632_19164717_19165645_19165753	4.79841e-08	0.971	0.795	0.176	SLC25A1	kk	SE
chr22_19165240_19165554_19164632_19164717_19165645_19165753	6.26447e-08	0.971	0.801	0.17	SLC25A1	kk	SE
chr22_19165240_19165378_19164632_19164717_19165645_19165753	2.59766e-07	0.971	0.807	0.164	SLC25A1	kk	SE
chr22_19165240_19165554_19165454_19165554_19164632_19164717	0.000415483	0.997	0.909	0.088	SLC25A1	kk	A5SS
chr22_19165240_19165378_19164632_19164717_19165454_19165554	0.00588935	0.999	0.959	0.04	SLC25A1	kk	SE
chr10_70276841_70277022_70276507_70276600_70287002_70287173	0.0013084	0.133	0.401	-0.268	SLC25A16	kk	SE
chr10_70276841_70276942_70276507_70276600_70287002_70287195	0.000255176	0.131	0.456	-0.325	SLC25A16	kk	SE
chr1_9630316_9630416_9627341_9627419_9633403_9633470	0.00588935	0.857	0.975	-0.118	SLC25A33	kk	SE
chr17_8193921_8193996_8193932_8193996_8193171_8193302	0.00494441	0	1	-1	SLC25A35	kk	A5SS
chr2_114475330_114475425_114472223_114472772_114476730_114476821	0.00588935	0.989	0.891	0.098	SLC35F5	kk	SE
chr16_67289296_67289833_67289295_67289374_67289655_67289833	0.00155225	0.146	1	-0.854	SLC9A5	kk	RI
chr20_61287711_61288602_61273796_61273905_61291763_61291885	0.00516979	1	0.613	0.387	SLCO4A1	kk	SE
chr20_61290029_61290119_61273796_61273905_61291763_61291885	0.00643515	1	0.795	0.205	SLCO4A1	kk	SE
chr12_56558087_56558152_56556766_56557549_56558431_56558515	0.000834469	0.493	0.776	-0.283	SMARCC2	kk	SE
chr12_56558087_56558515_56558431_56558515_56557128_56557549	3.59777e-05	0.36	0.69	-0.33	SMARCC2	kk	A5SS
chr1_35322157_35322340_35321289_35321583_35324440_35324646	0.00588935	0	1	-1	SMIM12	kk	SE
chr12_54582295_54582380_54581602_54581689_54582509_54582741	0.00952063	1	0.418	0.582	SMUG1	kk	SE
chr11_62622360_62622410_62621551_62622023_62622604_62622646	0.000272725	0.938	0.821	0.117	SNHG1	kk	SE
chr11_62621490_62621536_62621272_62621305_62621990_62622023	0.00951969	0.976	0.93	0.046	SNHG1	kk	SE
chr4_119200099_119200292_119199912_119199947_119200543_119200586	7.67901e-06	0.459	0.248	0.211	SNHG8	kk	SE
chr4_119199864_119200292_119199863_119199947_119200543_119200586	7.45871e-06	0.387	0.199	0.188	SNHG8	kk	A5SS
chr4_119200262_119200292_119199909_119199947_119200543_119200586	0.000205552	0.339	0.169	0.17	SNHG8	kk	SE
chr19_49605371_49606844_49605370_49605430_49607890_49607992	0.00968674	0.766	0.438	0.328	SNRNP70	kk	A5SS
chr16_69269651_69269736_69221463_69221649_69279504_69279718	0.00516979	0.012	0.158	-0.146	SNTB2	kk	SE
chr6_86248556_86248582_86246509_86246642_86251702_86251761	0.00160347	0.598	0.313	0.285	SNX14	kk	SE
chr6_160100096_160103670_160100095_160100330_160103505_160103670	0.00438074	0.356	0.202	0.154	SOD2	kk	RI
chr10_97131083_97131184_97127406_97127456_97131740_97131806	0.00422146	0	1	-1	SORBS1	kk	SE
chr8_101226047_101226146_101225317_101225656_101232506_101232659	0.00693588	0.962	0.753	0.209	SPAG1	kk	SE
chr9_4646487_4646528_4635274_4635399_4656040_4656089	0.00439865	1	0	1	SPATA6L	kk	SE
chr12_49848008_49848168_49760687_49760804_49854552_49854820	0.00315444	0	1	-1	SPATS2	kk	SE
chr17_19960990_19961130_19912678_19912737_19999943_20000111	0.00562992	1	0.082	0.918	SPECC1	kk	SE
chr15_41145909_41146127_41145908_41146079_41146257_41146284	0.00673045	1	0	1	SPINT1	kk	A5SS
chr17_56082284_56083334_56082283_56082402_56083161_56083334	0.00310767	0.975	0.91	0.065	SRSF1	kk	RI
chr17_56082759_56082961_56082283_56082402_56083161_56083334	0.00675541	0.987	0.955	0.032	SRSF1	kk	SE
chr17_56082775_56082961_56081948_56082402_56083161_56083334	0.00687117	0.988	0.958	0.03	SRSF1	kk	SE
chr1_24298063_24298113_24292934_24294213_24298339_24298502	0.00422146	0.942	0.85	0.092	SRSF10	kk	SE
chr1_24298063_24298116_24291293_24294213_24298339_24298502	0.00105501	0.974	0.92	0.054	SRSF10	kk	SE
chr14_70235515_70237257_70235514_70235968_70237183_70237257	0.00310767	0.231	0.139	0.092	SRSF5	kk	RI
chr3_36526469_36526550_36484855_36485132_36534642_36534721	0.00353275	1	0	1	STAC	kk	SE
chrX_123155217_123155281_123095943_123095956_123156380_123156521	0.00473551	0.814	0.298	0.516	STAG2	kk	SE
chrX_123095929_123095956_123095672_123095706_123156380_123156402	0.000272725	0.033	0.345	-0.312	STAG2	kk	SE
chr10_17714974_17715077_17702462_17702547_17730025_17730172	0.00718283	1	0.236	0.764	STAM	kk	SE
chr5_110837660_110837786_110835844_110836814_110842027_110842077	0.00693588	0.95	0.851	0.099	STARD4	kk	SE
chr5_110843027_110843140_110841913_110842077_110848088_110848233	0.00675541	0.989	0.921	0.068	STARD4	kk	SE
chr1_110591734_110593031_110591733_110591860_110592964_110593031	0.0080894	1	0.391	0.609	STRIP1	kk	RI
chr3_3824187_3824385_3820924_3821006_3830597_3830758	0.0030888	1	0	1	SUMF1	kk	SE
chr21_46233777_46234019_46228961_46229033_46237862_46237996	0.000560039	0.991	0.891	0.1	SUMO3	kk	SE
chr21_46233891_46234019_46228911_46229033_46237862_46237883	0.00883247	0.998	0.97	0.028	SUMO3	kk	SE
chr7_889560_889670_889156_889240_891020_891118	0.000116246	0.866	0.66	0.206	SUN1	kk	SE
chr7_889157_889240_889559_889670_882977_883157_891020_891119	7.67592e-06	0.133	0.366	-0.233	SUN1	kk	MXE
chr7_138344609_138344733_138341192_138341256_138347818_138347890	0.00588935	1	0	1	SVOPL	kk	SE
chr16_19184082_19184099_19179570_19179983_19184751_19184900	0.00588935	1	0.755	0.245	SYT17	kk	SE
chr11_61313503_61313727_61300460_61300596_61318855_61318935	0.00316001	0.565	0.078	0.487	SYT7	kk	SE
chr2_162017796_162017923_162016854_162016995_162036124_162036272	0.000272725	0.22	0.639	-0.419	TANK	kk	SE
chr2_162018324_162018418_162017795_162017923_162019043_162019401	0.00590437	0	1	-1	TANK	kk	SE
chr6_32812422_32812647_32812586_32812647_32811909_32812051	0.00570324	0	1	-1	TAPSAR1	kk	A3SS
chrX_153641544_153641707_153641543_153641676_153641818_153641904	0.0080082	0.193	1	-0.807	TAZ	kk	A5SS
chr22_47185209_47185368_47159162_47159228_47188416_47188473	0.00422146	1	0	1	TBC1D22A	kk	SE
chr3_17617906_17618041_17549965_17550097_17664139_17664257	0.00541978	0	1	-1	TBC1D5	kk	SE
chr5_179306628_179306789_179306046_179306197_179315102_179315312	0.00473551	0.974	0.858	0.116	TBC1D9B	kk	SE
chr7_45143698_45143855_45142629_45143042_45145039_45145268	0.0086617	0.914	0.769	0.145	TBRG4	kk	SE
chr7_45144137_45144308_45142629_45143042_45145039_45145077	0.00471816	0.929	0.787	0.142	TBRG4	kk	SE
chrX_13679150_13679241_13677770_13677887_13680619_13681780	0.00693588	0	1	-1	TCEANC	kk	SE
chr15_57364851_57364912_57213223_57213296_57383986_57384089	0.00693588	1	0.329	0.671	TCF12	kk	SE
chr16_89960136_89960266_89958600_89958683_89961445_89961545	0.00590437	0.991	0.939	0.052	TCF25	kk	SE
chr17_56645116_56645272_56643112_56643185_56646552_56646621	0.00407078	1	0	1	TEX14	kk	SE
chr14_24025952_24026243_24025479_24025552_24027903_24028107	0.00560774	0.776	0.293	0.483	THTPA	kk	SE
chr14_24025952_24026248_24025479_24025552_24027903_24028068	0.00521371	0.784	0.301	0.483	THTPA	kk	SE
chr14_24025952_24026513_24025215_24025552_24027903_24028783	0.0028562	0.871	0.429	0.442	THTPA	kk	SE
chr6_43470326_43471246_43470325_43470355_43471138_43471246	0.00962265	1	0.216	0.784	TJAP1	kk	RI
chr17_76117637_76117792_76109628_76109705_76118685_76118829	0.00588935	0.942	0.585	0.357	TMC6	kk	SE
chr14_67970204_67970268_67953716_67953889_67982161_67982188	0.0050363	0	1	-1	TMEM229B	kk	SE
chr1_33361156_33361344_33361155_33361245_33361510_33361570	0.00987776	0.994	0.944	0.05	TMEM54	kk	A3SS
chr1_95696458_95696550_95639371_95639445_95709766_95710511	0.00315444	0.346	1	-0.654	TMEM56-RWDD3	kk	SE
chr8_56685786_56685937_56685827_56685937_56676494_56676539	0.00237914	0.015	0.155	-0.14	TMEM68	kk	A5SS
chr9_35829874_35829952_35829228_35829316_35835007_35835215	0.00521371	1	0	1	TMEM8B	kk	SE
chr17_42264985_42265111_42264416_42264477_42266389_42266956	0.00422146	0.636	0.277	0.359	TMUB2	kk	SE
chr16_3071190_3071320_3070368_3070492_3071555_3071690	0.000272725	0.949	0.867	0.082	TNFRSF12A	kk	SE
chr16_3071216_3071320_3070312_3070492_3071555_3071690	0.000404428	0.972	0.926	0.046	TNFRSF12A	kk	SE
chr5_150444521_150444688_150443173_150443308_150460440_150460997	0.00516979	0.759	0.532	0.227	TNIP1	kk	SE
chr5_150444521_150444692_150443173_150443308_150460440_150460635	0.00588935	0.827	0.643	0.184	TNIP1	kk	SE
chr17_76093826_76093942_76089700_76089844_76094423_76094618	0.00588935	0.798	0.311	0.487	TNRC6C	kk	SE
chr7_144364819_144364939_144345899_144345972_144378899_144378957	0.00588935	1	0	1	TPK1	kk	SE
chr15_63335668_63336030_63334949_63335142_63349183_63349209	0.00548011	1	0.404	0.596	TPM1	kk	SE
chr3_127294592_127294652_127294245_127294348_127294782_127294893	0.00658739	0.946	0.807	0.139	TPRA1	kk	SE
chr13_45926032_45926149_45918439_45918581_45951195_45951350	0.00692242	1	0	1	TPT1-AS1	kk	SE
chr7_23561973_23562051_23561325_23561459_23571407_23571642	0.00133182	0.072	0.181	-0.109	TRA2A	kk	SE
chr6_30313268_30313350_30313074_30313175_30314208_30314334	0.00315444	0.989	0.94	0.049	TRIM39-RPP21	kk	SE
chr19_6746189_6746207_6744810_6745005_6746443_6746572	0.00542085	0	1	-1	TRIP10	kk	SE
chr22_20100641_20100757_20099850_20100530_20100954_20101030	0.00883247	0.991	0.917	0.074	TRMT2A	kk	SE
chr20_5921699_5922682_5921698_5921785_5922596_5922682	0.00370584	1	0.45	0.55	TRMT6	kk	RI
chr17_73519744_73519860_73518906_73519416_73520342_73520501	0.00696031	0.99	0.924	0.066	TSEN54	kk	SE
chr16_67857529_67857622_67855001_67855128_67858485_67858682	0.00588935	1	0	1	TSNAXIP1	kk	SE
chr16_67859570_67859979_67859569_67859739_67859819_67859979	0.0022941	0	1	-1	TSNAXIP1	kk	RI
chrX_53114136_53114281_53113713_53114048_53114408_53114503	0.00714015	0.987	0.848	0.139	TSPYL2	kk	SE
chr17_15927803_15927896_15909787_15909882_15928330_15928485	0.00800554	0.136	0.019	0.117	TTC19	kk	SE
chr17_40091724_40091796_40091851_40092002_40091469_40091601_40092725_40092787	0.00617389	0.308	0	0.308	TTC25	kk	MXE
chr20_36639917_36642259_36634598_36634799_36661805_36661870	0.00422146	0.983	0.777	0.206	TTI1	kk	SE
chr9_124794002_124794135_124751188_124752049_124801550_124801647	0.00516979	0.069	1	-0.931	TTLL11	kk	SE
chr3_9859329_9862425_9859328_9859443_9862229_9862425	0.00310767	0.935	0.632	0.303	TTLL3	kk	RI
chr17_46881253_46882353_46881252_46881290_46882133_46882353	0.00415582	1	0.162	0.838	TTLL6	kk	RI
chr17_46881253_46881885_46881252_46881290_46882133_46882353	0.00688345	1	0.17	0.83	TTLL6	kk	A3SS
chr18_659641_659714_657603_657947_669071_669173	0.00693588	0.993	0.974	0.019	TYMS	kk	SE
chr15_25652214_25652284_25650607_25650649_25653766_25653795	0.00588935	1	0.64	0.36	UBE3A	kk	SE
chr15_75130607_75130685_75130492_75130533_75130780_75130845	0.00105745	0.991	0.841	0.15	ULK3	kk	SE
chr15_91479176_91479690_91479175_91479212_91479366_91479690	0.00686306	0.629	0.102	0.527	UNC45A	kk	RI
chr11_118827918_118828056_118827917_118828024_118828307_118828378	0.00274905	1	0	1	UPK2	kk	A5SS
chr5_132202561_132202727_132202251_132202379_132203179_132203379	0.00588935	0.994	0.975	0.019	UQCRQ	kk	SE
chr19_35760706_35760906_35760348_35760602_35761349_35761420	0.00313748	0.726	0.522	0.204	USF2	kk	SE
chr17_76819195_76819265_76818018_76818086_76823326_76823429	0.0030888	0.014	0.082	-0.068	USP36	kk	SE
chr17_76791735_76793984_76791734_76793961_76794481_76794633	0.00585901	0.461	0.697	-0.236	USP36	kk	A3SS
chr15_63891382_63891502_63886893_63886985_63892787_63892996	0.00691915	1	0	1	USP3-AS1	kk	SE
chr10_75366127_75366226_75335269_75335433_75385694_75385711	0.0047108	0	1	-1	USP54	kk	SE
chr13_31195210_31195376_31191919_31192193_31195900_31196029	0.00123879	1	0.655	0.345	USPL1	kk	SE
chr17_30205721_30205800_30205268_30205346_30207591_30207773	0.00562992	0.996	0.96	0.036	UTP6	kk	SE
chr6_170038635_170038756_170034523_170034621_170058371_170058454	0.00588935	1	0.164	0.836	WDR27	kk	SE
chrX_48957143_48957492_48935699_48935771_48957987_48958059	0.00588935	1	0	1	WDR45	kk	SE
chr20_44416475_44416621_44404055_44404241_44420470_44420542	0.00525609	0	1	-1	WFDC3	kk	SE
chr20_21314575_21314632_21314181_21314256_21319681_21319726	0.00435288	1	0	1	XRN2	kk	SE
chr3_114429115_114429160_114412374_114412422_114519947_114520021	0.00516979	0	1	-1	ZBTB20	kk	SE
chr1_52959283_52959334_52954580_52954707_52975267_52975384	0.00588935	1	0	1	ZCCHC11	kk	SE
chr7_6617099_6617351_6617098_6617129_6618196_6618377	0.00269234	0.212	0.392	-0.18	ZDHHC4	kk	A5SS
chr7_6617221_6617351_6617064_6617129_6618196_6618351	0.0050363	0.275	0.47	-0.195	ZDHHC4	kk	SE
chr10_80826205_80826343_80825503_80825576_80827144_80827652	0.00588935	0	1	-1	ZMIZ1-AS1	kk	SE
chr12_133715785_133715835_133707196_133707340_133721019_133721111	0.00439709	0	1	-1	ZNF10	kk	SE
chr19_9529438_9529571_9529441_9529571_9529180_9529307	0.00172193	0.137	1	-0.863	ZNF266	kk	A5SS
chr15_56958877_56959184_56958997_56959184_56958592_56958733	0.00494441	1	0.664	0.336	ZNF280D	kk	A5SS
chr19_58964554_58964633_58962977_58963071_58965062_58965189	0.00521051	0	1	-1	ZNF324B	kk	SE
chr10_43127743_43127887_43127376_43127472_43132367_43132420	0.00422146	0.912	0.745	0.167	ZNF33B	kk	SE
chr10_77118697_77118807_77118267_77118465_77120378_77120447	0.00693588	0	1	-1	ZNF503-AS1	kk	SE
chr18_14084196_14084346_14080187_14080265_14084875_14085075	0.00588935	1	0	1	ZNF519	kk	SE
chr19_58196630_58196753_58193346_58193612_58197848_58199396	0.00902742	0.941	0.638	0.303	ZNF551	kk	SE
chr1_249150487_249150621_249150712_249150761_249149923_249150142_249151432_249151635	0.0042003	0.968	0.744	0.224	ZNF692	kk	MXE
chr19_11757042_11757088_11755053_11755176_11759172_11759299	0.00588935	0	1	-1	ZNF833P	kk	SE
chr2_242259618_242259702_242254769_242255025_242265407_242265528	0.00677126	1	0.107	0.893	2002-09-01	R109K	SE
chr17_75303223_75303279_75277491_75277636_75398140_75398282	2.12719e-05	1	0.845	0.155	2009-09-01	R109K	SE
chr7_150729931_150730148_150725536_150725697_150731591_150731686	0.00642058	0.117	1	-0.883	ABCB8	R109K	SE
chr10_116207639_116207785_116207638_116207779_116225456_116225586	0.00535552	0	1	-1	ABLIM1	R109K	A3SS
chr4_8021929_8022030_8021344_8021398_8031382_8031503	0.00546335	1	0	1	ABLIM2	R109K	SE
chr16_30593045_30593469_30583570_30583732_30593850_30594213	0.00501237	1	0.223	0.777	AC002310.7	R109K	SE
chr7_26451805_26451859_26443015_26443137_26533414_26533883	0.00772745	0	1	-1	AC004540.5	R109K	SE
chr7_6124060_6124303_6120733_6120901_6128420_6128531	0.00558913	0	1	-1	AC004895.4	R109K	SE
chr19_46698316_46698415_46684491_46684597_46699365_46699475	0.00498294	1	0	1	AC007193.6	R109K	SE
chr2_208282325_208282468_208197364_208197419_208382343_208382422	0.00481065	1	0	1	AC007879.5	R109K	SE
chr19_59080280_59080362_59070495_59070776_59081750_59081824	0.00744665	1	0.14	0.86	AC016629.8	R109K	SE
chr15_65214120_65214218_65153675_65153774_65223019_65223118	0.00451323	1	0	1	AC069368.3	R109K	SE
chr7_1202321_1202364_1201987_1202179_1202597_1202853	0.00520038	0	1	-1	AC091729.9	R109K	SE
chr2_19176593_19176638_19167728_19169146_19203591_19203745	0.00634048	0	1	-1	AC092594.1	R109K	SE
chr2_98274890_98275466_98274889_98275106_98275341_98275466	0.00327775	0.021	0.071	-0.05	ACTR1B	R109K	RI
chr21_46536848_46536953_46494483_46494708_46538478_46538534	0.00586758	0	0.719	-0.719	ADARB1	R109K	SE
chr17_76201174_76201271_76200908_76200981_76201520_76201599	0.00480974	0.859	0.405	0.454	AFMID	R109K	SE
chr17_76201521_76201599_76187050_76187141_76202026_76202131	0.0075376	0.333	1	-0.667	AFMID	R109K	SE
chr11_47732250_47732454_47731928_47732063_47735835_47735899	0.00642058	1	0	1	AGBL2	R109K	SE
chr2_61412637_61413632_61412636_61412753_61413580_61413632	0.00976134	0.313	0.193	0.12	AHSA2	R109K	RI
chr1_109363167_109363248_109359669_109359799_109365991_109366099	0.00558913	0	1	-1	AKNAD1	R109K	SE
chr1_46034157_46034356_46033653_46033849_46034598_46034671	0.00246596	0.911	0.785	0.126	AKR1A1	R109K	SE
chr16_30066493_30066648_30064447_30064820_30075049_30075569	0.00760274	1	0.609	0.391	ALDOA	R109K	SE
chr8_41529872_41530047_41529871_41529944_41542061_41542208	0.00699808	1	0.058	0.942	ANK1	R109K	A3SS
chr8_41529872_41530430_41529871_41529944_41542061_41542208	0.00566368	1	0.091	0.909	ANK1	R109K	A3SS
chr2_190556981_190557144_190554252_190554690_190557799_190557903	0.0040349	1	0	1	ANKAR	R109K	SE
chr5_74439826_74439996_74434670_74434808_74441811_74443330	0.00498294	1	0	1	ANKRD31	R109K	SE
chr5_74506653_74506690_74502235_74502312_74518073_74518183	0.00634048	1	0	1	ANKRD31	R109K	SE
chr5_74439826_74439996_74434670_74434808_74444400_74444453	0.00458169	0	1	-1	ANKRD31	R109K	SE
chr5_79860203_79860288_79859553_79859634_79862507_79862593	0.00558913	0	1	-1	ANKRD34B	R109K	SE
chr2_97858595_97858623_97854954_97855027_97860462_97860491	0.00498294	1	0	1	ANKRD36	R109K	SE
chr2_97847335_97847363_97845474_97845503_97851174_97851247	0.00501237	0	1	-1	ANKRD36	R109K	SE
chr2_97864200_97864228_97862329_97862358_97869927_97870000	0.00780453	0	1	-1	ANKRD36	R109K	SE
chr2_97877283_97877311_97860462_97860491_97879278_97879351	0.00558913	0	1	-1	ANKRD36	R109K	SE
chr2_97879156_97879184_97873547_97873576_97881161_97881312	0.00780453	0	1	-1	ANKRD36	R109K	SE
chr2_96601364_96601392_96601201_96601274_96604576_96604649	0.00634048	0	1	-1	ANKRD36C	R109K	SE
chr16_4776660_4776781_4774750_4774832_4776979_4777178	0.00579223	0.73	1	-0.27	ANKS3	R109K	SE
chr16_4776660_4776777_4774792_4774832_4776979_4777178	0.00854553	0.63	1	-0.37	ANKS3	R109K	SE
chr16_4776660_4776855_4774750_4774832_4776979_4777170	0.00558913	0.58	1	-0.42	ANKS3	R109K	SE
chr7_4830304_4830518_4830440_4830518_4830089_4830222	0.00501508	0.882	1	-0.118	AP5Z1	R109K	A3SS
chr1_150240357_150240391_150240115_150240189_150241097_150241415	0.00458169	0.967	0.87	0.097	APH1A	R109K	SE
chr1_150240357_150240527_150240115_150240189_150241097_150241399	0.00498294	0.978	0.914	0.064	APH1A	R109K	SE
chr4_36017008_36017254_36014184_36014453_36020765_36020908	0.0040349	1	0	1	ARAP2	R109K	SE
chr14_21549032_21550278_21549667_21550278_21548818_21548941	0.00699808	0.951	0.627	0.324	ARHGEF40	R109K	A3SS
chr12_101796643_101796724_101789920_101790355_101801419_101801524	0.00760274	1	0	1	ARL1	R109K	SE
chr10_18947148_18947426_18943792_18944104_18948121_18948167	0.00558913	0.128	1	-0.872	ARL5B-AS1	R109K	SE
chr7_102724129_102724509_102724128_102724277_102724476_102724509	0.00809497	1	0.221	0.779	ARMC10	R109K	RI
chr10_23250813_23251007_23248327_23248503_23257234_23257418	0.00634048	1	0	1	ARMC3	R109K	SE
chr17_66391214_66391334_66381204_66381313_66397500_66397591	0.00634048	1	0	1	ARSG	R109K	SE
chr10_73862608_73862725_73856279_73857208_73912626_73912746	0.0073525	1	0.387	0.613	ASCC1	R109K	SE
chr17_31617694_31617772_31438934_31439085_31618425_31618459	0.00760274	0	1	-1	ASIC2	R109K	SE
chr12_51169365_51169441_51158262_51158337_51173922_51174021	0.00558913	1	0	1	ATF1	R109K	SE
chr16_10513438_10513480_10479911_10479979_10522724_10522861	0.0077888	0	1	-1	ATF7IP2	R109K	SE
chr19_10657865_10657929_10655632_10655806_10662572_10662651	0.00514717	1	0	1	ATG4D	R109K	SE
chr11_108124558_108124723_108124581_108124723_108123547_108123639	0.00699808	1	0	1	ATM	R109K	A3SS
chr3_182620269_182620354_182616394_182616560_182623581_182623707	0.00819267	1	0.438	0.562	ATP11B	R109K	SE
chr1_179401402_179401477_179399586_179399741_179418205_179418348	0.00498294	1	0	1	AXDND1	R109K	SE
chr1_179475968_179476061_179461989_179462086_179478430_179478538	0.00634048	1	0	1	AXDND1	R109K	SE
chr1_179352577_179352679_179351834_179351891_179354372_179354437	0.00749485	0	1	-1	AXDND1	R109K	SE
chr3_118951854_118952000_118951263_118951368_118953991_118954074	0.0073525	0	1	-1	B4GALT4	R109K	SE
chrX_39930890_39930943_39930225_39930412_39931601_39934433	0.00688704	0.803	0.576	0.227	BCOR	R109K	SE
chr7_93601887_93601975_93592073_93594999_93605215_93605412	0.0040349	1	0	1	BET1	R109K	SE
chr22_18232871_18232940_18226568_18226779_18257146_18257178	0.00558913	0.983	0.907	0.076	BID	R109K	SE
chr1_151017356_151017509_151016071_151016203_151018272_151018359	0.00502515	1	0	1	BNIPL	R109K	SE
chr14_105766783_105781926_105781658_105781926_105752632_105752713	0.00402541	1	0.074	0.926	BRF1	R109K	A5SS
chr14_105781659_105781926_105781678_105781926_105752632_105752713	0.00637933	0	1	-1	BRF1	R109K	A5SS
chr6_36193044_36193141_36185693_36185787_36198202_36200367	0.00781984	1	0.445	0.555	BRPF3	R109K	SE
chr10_32977981_32978091_32974897_32975008_33000547_33000658	0.00634048	1	0	1	C10ORF68	R109K	SE
chr10_33067905_33068012_33018259_33018385_33093942_33094026	0.0043619	1	0	1	C10ORF68	R109K	SE
chr11_82624325_82624428_82612783_82612864_82625764_82625893	0.00781984	1	0.821	0.179	C11orf82	R109K	SE
chr12_103661631_103661664_103657103_103657149_103663584_103663631	0.00558913	0	1	-1	C12orf42	R109K	SE
chr12_110482225_110482338_110480085_110480264_110486167_110486370	0.00537604	0.061	0.513	-0.452	C12orf76	R109K	SE
chr16_4796376_4796522_4796375_4796513_4796927_4797026	0.00893073	0	1	-1	C16orf71	R109K	A5SS
chr17_7297423_7297590_7297422_7297586_7298226_7298409	0.00401254	0	1	-1	C17orf61-PLSCR3	R109K	A3SS
chr17_80407046_80407168_80403126_80403836_80408575_80408593	0.00498294	0.95	0.783	0.167	C17orf62	R109K	SE
chr17_80404499_80404568_80403739_80403836_80408575_80408604	0.00386276	0.973	0.862	0.111	C17orf62	R109K	SE
chr17_80404499_80404572_80403126_80403836_80408575_80408610	0.00398058	0.973	0.863	0.11	C17orf62	R109K	SE
chr19_16613876_16614191_16611602_16612362_16617511_16617585	0.0073525	0.664	1	-0.336	C19orf44	R109K	SE
chr1_244681894_244682000_244643018_244643086_244715623_244715767	0.00451323	0	1	-1	C1orf101	R109K	SE
chr3_112732796_112732879_112732799_112732879_112727017_112727277	0.00893073	0	1	-1	C3orf17	R109K	A5SS
chr3_55107472_55107886_55107471_55107584_55107803_55107886	0.00426262	1	0	1	CACNA2D3	R109K	RI
chr10_75599297_75599359_75597225_75597269_75601926_75601969	0.00398058	0.32	0.168	0.152	CAMK2G	R109K	SE
chr2_85640266_85640367_85629245_85629281_85640955_85641097	0.00634048	0	1	-1	CAPG	R109K	SE
chr9_139261668_139262428_139261667_139261709_139262088_139262428	0.00594496	1	0.079	0.921	CARD9	R109K	RI
chr19_38845350_38845487_38837089_38837245_38847123_38847183	0.00398058	1	0	1	CATSPERG	R109K	SE
chr19_38847124_38847183_38845349_38845487_38848917_38848968	0.00634048	1	0	1	CATSPERG	R109K	SE
chr19_38847124_38847183_38837089_38837245_38848917_38848968	0.00634048	0	1	-1	CATSPERG	R109K	SE
chr7_116140314_116140501_116139443_116139985_116146024_116146147	0.00579223	0.989	0.896	0.093	CAV2	R109K	SE
chr3_105400323_105400454_105397274_105397415_105400567_105400662	0.00643254	1	0.571	0.429	CBLB	R109K	SE
chr4_77278527_77278679_77276476_77276589_77283278_77283468	0.0073525	1	0	1	CCDC158	R109K	SE
chr14_60011881_60012017_60007392_60007464_60018072_60018154	0.00558913	0	1	-1	CCDC175	R109K	SE
chr9_139694165_139694242_139693553_139693675_139694453_139694621	0.00634048	1	0	1	CCDC183	R109K	SE
chr1_43002147_43002272_42964488_42964587_43011080_43011250	0.00558913	1	0	1	CCDC30	R109K	SE
chr15_74623004_74623092_74622529_74622695_74623321_74623453	0.00634048	1	0	1	CCDC33	R109K	SE
chr15_74625020_74625663_74625019_74625186_74626221_74626308	0.00743029	0	1	-1	CCDC33	R109K	A5SS
chr15_74625562_74625663_74625019_74625186_74626221_74626308	0.00749485	0	1	-1	CCDC33	R109K	SE
chr12_504290_504387_498527_498693_518533_518587	0.00753441	1	0	1	CCDC77	R109K	SE
chr2_56599479_56599613_56570013_56570090_56602950_56603070	0.00579223	0	0.769	-0.769	CCDC85A	R109K	SE
chr10_35744285_35744391_35723040_35723148_35772331_35772406	0.00666325	1	0.124	0.876	CCNY	R109K	SE
chr16_19559277_19559336_19557733_19557796_19562517_19564722	0.00558913	0.975	0.872	0.103	CCP110	R109K	SE
chr9_35615940_35616686_35615939_35616275_35616596_35616686	0.00466848	1	0	1	CD72	R109K	RI
chr9_99314078_99314154_99304107_99304174_99324974_99325067	0.0088001	0.797	1	-0.203	CDC14B	R109K	SE
chr10_73573001_73573105_73572524_73572647_73574708_73575035	0.00558913	1	0	1	CDH23	R109K	SE
chr9_123169290_123169526_123166313_123166391_123170624_123170746	0.00451323	0.815	0.587	0.228	CDK5RAP2	R109K	SE
chr5_122738911_122739038_122734829_122734978_122739387_122739434	0.00634048	0	1	-1	CEP120	R109K	SE
chr22_29120874_29120911_29107896_29108005_29121230_29121355	0.00501237	0.89	0.156	0.734	CHEK2	R109K	SE
chr19_1264252_1264462_1261380_1261640_1270926_1271028	0.00312702	1	0.072	0.928	CIRBP	R109K	SE
chr2_55435762_55435846_55433405_55433512_55436539_55436652	0.00558913	0.408	1	-0.592	CLHC1	R109K	SE
chr11_122945410_122945558_122945409_122945551_122954387_122954555	0.00535552	1	0	1	CLMP	R109K	A3SS
chr16_81014375_81014484_81009698_81010076_81040338_81040444	0.00386276	0.961	0.773	0.188	CMC2	R109K	SE
chr16_81030919_81031034_81009946_81010076_81040338_81040459	0.0040349	0.984	0.904	0.08	CMC2	R109K	SE
chr16_81015411_81015482_81009697_81010076_81040338_81040478	0.00454898	0.984	0.905	0.079	CMC2	R109K	SE
chr1_224701483_224701638_224622626_224622889_224703442_224703578	0.00558913	1	0	1	CNIH3	R109K	SE
chr2_97493468_97494871_97493467_97493637_97494732_97494871	0.00446073	1	0.459	0.541	CNNM3	R109K	RI
chr16_58658577_58658698_58633139_58633415_58663631_58663729	0.00390324	0.028	0.095	-0.067	CNOT1	R109K	SE
chr2_165697666_165697756_165697665_165697753_165698219_165698333	0.00699808	0	1	-1	COBLL1	R109K	A3SS
chr10_76995378_76995501_76995024_76995130_76995592_76995683	0.00731351	1	0.799	0.201	COMTD1	R109K	SE
chr17_27941774_27942875_27941773_27942872_27942962_27943193	0.00699808	1	0	1	CORO6	R109K	A3SS
chr3_9747671_9747747_9747401_9747404_9754224_9754288	0.00760274	1	0	1	CPNE9	R109K	SE
chr16_1716074_1716178_1715057_1715139_1716422_1716514	0.0073525	0.759	0.444	0.315	CRAMP1L	R109K	SE
chr10_35464781_35464927_35464523_35464633_35467816_35467914	0.0073525	1	0	1	CREM	R109K	SE
chr15_91147617_91147679_91083270_91083369_91157684_91157720	0.00514717	0	1	-1	CRTC3	R109K	SE
chr5_139122084_139122157_139101487_139101552_139123312_139123436	0.00546335	1	0	1	CTB-35F21.1	R109K	SE
chr19_28288662_28289084_28284402_28284558_28296512_28296680	0.00840987	0.798	0.543	0.255	CTC-459F4.3	R109K	SE
chr5_133647983_133648071_133643828_133644157_133657481_133657594	0.00774216	0.136	1	-0.864	CTD-2410N18.4	R109K	SE
chr5_133647983_133648071_133643828_133644157_133655048_133655188	0.0003498	0	1	-1	CTD-2410N18.4	R109K	SE
chr8_17944534_17944646_17944391_17944445_17945508_17945550	0.0043619	0	1	-1	CTD-2547L16.1	R109K	SE
chr14_23175488_23175624_23172201_23172220_23186304_23186426	0.00634048	1	0	1	CTD-2555K7.2	R109K	SE
chr7_117426440_117426479_117424304_117424508_117431344_117431834	0.0040349	1	0	1	CTTNBP2	R109K	SE
chr6_117861831_117861978_117860417_117860542_117862080_117862188	0.00546335	0.985	0.918	0.067	DCBLD1	R109K	SE
chr1_155006814_155007036_155006910_155007036_155006447_155006573	0.00699808	1	0	1	DCST1	R109K	A3SS
chr22_50754454_50754904_50754453_50754516_50754798_50754904	0.00375249	0	1	-1	DENND6B	R109K	RI
chr12_56345407_56346215_56345406_56345567_56346124_56346215	0.00466848	1	0.172	0.828	DGKA	R109K	RI
chr3_185978228_185978302_185975552_185975728_185979487_185979567	0.00558913	0	1	-1	DGKG	R109K	SE
chr14_95645836_95646262_95645840_95646262_95625212_95625372	0.00882475	0	0.849	-0.849	DICER1-AS1	R109K	A3SS
chr14_55615312_55615402_55614829_55615191_55617516_55617566	0.00558913	0.184	0.101	0.083	DLGAP5	R109K	SE
chr7_86824000_86824144_86823040_86823418_86824346_86824482	0.0040349	0.942	0.724	0.218	DMTF1	R109K	SE
chr1_225305386_225305490_225284819_225284941_225305582_225305701	0.00558913	1	0.244	0.756	DNAH14	R109K	SE
chr1_225147855_225148004_225142660_225142800_225152180_225152311	0.00480974	0.982	0.865	0.117	DNAH14	R109K	SE
chr1_225288415_225288586_225284819_225284941_225305385_225305490	0.00454898	0	1	-1	DNAH14	R109K	SE
chr4_100851607_100851778_100843676_100844342_100867595_100867715	0.00514717	1	0.907	0.093	DNAJB14	R109K	SE
chr15_65746601_65746753_65744297_65744440_65747991_65748029	0.00514717	1	0.776	0.224	DPP8	R109K	SE
chr7_102824449_102824574_102815579_102815858_102825884_102825984	0.00423783	0.041	0.794	-0.753	DPY19L2P2	R109K	SE
chr17_28277577_28277671_28270582_28270667_28295808_28295897	0.00579223	1	0	1	EFCAB5	R109K	SE
chr22_44168772_44168983_44161184_44161273_44178059_44178205	0.00451323	0	1	-1	EFCAB6	R109K	SE
chr11_10823208_10823756_10823595_10823756_10822508_10822634	0.00893073	0.776	0.639	0.137	EIF4G2	R109K	A5SS
chr11_10823208_10823321_10822508_10822634_10823595_10823756	0.00642058	0.944	0.896	0.048	EIF4G2	R109K	SE
chr9_23765007_23765097_23762003_23762247_23821224_23821273	0.00634048	1	0.017	0.983	ELAVL2	R109K	SE
chr18_33740895_33740967_33739697_33739793_33747063_33747185	0.00634048	0	1	-1	ELP2	R109K	SE
chr16_67698899_67699071_67697689_67697723_67699973_67700032	0.0043619	0.953	0.639	0.314	ENKD1	R109K	SE
chr16_67697560_67697723_67697322_67697459_67699973_67700168	0.00558913	0.919	0.665	0.254	ENKD1	R109K	SE
chr16_67697840_67697965_67697559_67697723_67699973_67700177	0.00558913	0.962	0.719	0.243	ENKD1	R109K	SE
chr1_150598955_150599002_150598030_150598284_150599942_150600068	0.00634048	0.07	0.132	-0.062	ENSA	R109K	SE
chr17_48617608_48617695_48616547_48616676_48618153_48618423	0.00498294	1	0	1	EPN3	R109K	SE
chr17_48617565_48617695_48617607_48617695_48616547_48616676	0.00604185	0	1	-1	EPN3	R109K	A3SS
chr19_16487933_16488065_16466049_16466662_16495939_16496022	0.00398058	0.586	0.206	0.38	EPS15L1	R109K	SE
chr19_42755541_42755592_42754595_42754717_42757993_42758046	0.00558913	0	1	-1	ERF	R109K	SE
chr10_101938958_101939004_101935701_101935827_101943512_101943594	0.00760274	0.987	0.925	0.062	ERLIN1	R109K	SE
chr16_68266480_68266620_68266479_68266590_68266663_68266718	0.00604185	0	1	-1	ESRP2	R109K	A3SS
chr16_68266480_68266718_68266479_68266590_68266663_68266718	0.00466848	0	1	-1	ESRP2	R109K	RI
chrX_133983197_133983258_133981912_133982001_133986829_133986926	0.00769215	1	0	1	FAM122C	R109K	SE
chrX_133981913_133982001_133981412_133981505_133986829_133986926	0.00634048	0	1	-1	FAM122C	R109K	SE
chr4_152375853_152375960_152330367_152330617_152403675_152403800	0.0073525	1	0.514	0.486	FAM160A1	R109K	SE
chr5_176979043_176979132_176959443_176959642_176980168_176981508	0.0040349	0	1	-1	FAM193B	R109K	SE
chr4_15686473_15686582_15683379_15683524_15687858_15688019	0.0073525	0.061	0.009	0.052	FAM200B	R109K	SE
chr9_34458202_34458550_34458234_34458550_34405862_34405962	0.00893073	0.869	1	-0.131	FAM219A	R109K	A5SS
chr4_77177331_77177676_77172873_77172973_77184856_77184996	0.00533362	1	0	1	FAM47E-STBD1	R109K	SE
chr1_150974641_150974646_150974200_150974258_150978787_150979347	0.00457846	1	0	1	FAM63A	R109K	SE
chr3_125642507_125642639_125639667_125639748_125642721_125642983	0.00558913	1	0.11	0.89	FAM86JP	R109K	SE
chr6_36981385_36981876_36981384_36981541_36981737_36981876	0.00558286	0	1	-1	FGD2	R109K	RI
chr2_179334379_179334509_179330496_179330658_179341788_179341940	0.00558913	0.951	0.703	0.248	FKBP7	R109K	SE
chr2_179334379_179334512_179328390_179330658_179341788_179341940	0.00558913	0.966	0.772	0.194	FKBP7	R109K	SE
chr2_179337756_179337869_179334378_179334509_179343005_179343280	0.00730015	0.12	1	-0.88	FKBP7	R109K	SE
chr19_47250836_47250989_47250835_47250938_47251283_47251345	0.00893073	0	1	-1	FKRP	R109K	A5SS
chr12_2974521_2974565_2973848_2973918_2975558_2975687	0.00558913	0.971	0.927	0.044	FOXM1	R109K	SE
chr9_108296777_108296874_108275087_108275217_108301543_108301632	0.00558913	1	0	1	FSD1L	R109K	SE
chr21_47566180_47566241_47565731_47565861_47570032_47570164	0.0096834	1	0.157	0.843	FTCD	R109K	SE
chr1_78414090_78414599_78414089_78414459_78414839_78414985	0.00258786	0.029	0.01	0.019	FUBP1	R109K	A3SS
chr7_151813989_151814123_151810329_151810483_151814241_151814460	0.00719264	0.007	0.08	-0.073	GALNT11	R109K	SE
chr1_173836129_173836181_173835353_173835705_173837097_173837121	0.0078275	1	0.107	0.893	GAS5	R109K	SE
chr1_173834609_173834685_173833394_173833842_173835314_173835344	0.00546335	0	1	-1	GAS5	R109K	SE
chr1_173835315_173835344_173833768_173834685_173837097_173837125	0.00558913	0	1	-1	GAS5	R109K	SE
chr1_173835666_173835705_173834366_173834420_173836128_173836168	0.00779927	0	1	-1	GAS5	R109K	SE
chr13_114537524_114537645_114531519_114531684_114541041_114541164	0.00768659	0.911	0.49	0.421	GAS6	R109K	SE
chr16_90087238_90087319_90086036_90086176_90088454_90088614	0.00745849	1	0.141	0.859	GAS8	R109K	SE
chr1_155209677_155209753_155208307_155208441_155210420_155210508	0.00558913	1	0	1	GBA	R109K	SE
chr2_75899076_75899142_75893054_75893179_75907318_75907440	0.00514717	0	1	-1	GCFC2	R109K	SE
chr19_46180581_46180641_46180206_46180366_46180967_46181037	0.00776929	0.101	1	-0.899	GIPR	R109K	SE
chr2_121684937_121685042_121554866_121555044_121708818_121709021	0.00780453	0.89	1	-0.11	GLI2	R109K	SE
chr12_56869408_56869761_56869407_56869466_56869728_56869761	0.00594496	1	0.188	0.812	GLS2	R109K	RI
chr12_104443201_104443270_104396912_104397084_104443672_104443915	0.00634048	0	1	-1	GLT8D2	R109K	SE
chr11_58608167_58608304_58607007_58607125_58611906_58611999	0.00558913	1	0	1	GLYATL2	R109K	SE
chr14_54950651_54950778_54950388_54950485_54955324_54955376	0.00491764	0	1	-1	GMFB	R109K	SE
chr20_57473996_57474040_57470217_57470739_57475003_57475465	0.00246596	0.972	0.908	0.064	GNAS	R109K	SE
chr1_1771068_1771121_1770628_1770677_1821802_1821840	0.0040349	0	1	-1	GNB1	R109K	SE
chr1_145515189_145515745_145515188_145515409_145515669_145515745	0.00701435	1	0.104	0.896	GNRHR2	R109K	RI
chr19_55543507_55543764_55538945_55539230_55549570_55549632	0.00457846	0.615	0.105	0.51	GP6	R109K	SE
chr11_64054437_64054486_64052351_64052852_64055811_64055940	0.00760274	0.234	1	-0.766	GPR137	R109K	SE
chr1_109456960_109457030_109444411_109444567_109466621_109466836	0.00458169	0	1	-1	GPSM2	R109K	SE
chr16_11991697_11991738_11988810_11988844_12009225_12009735	0.00529854	0	1	-1	GSPT1	R109K	SE
chr14_23421750_23421892_23421536_23421668_23424308_23424385	0.00558913	1	0.946	0.054	HAUS4	R109K	SE
chr17_80397507_80398210_80395043_80395239_80398872_80398951	0.00634048	0.946	0.5	0.446	HEXDC	R109K	SE
chr17_80397507_80397589_80395043_80395239_80398872_80398946	0.00745849	0.986	0.812	0.174	HEXDC	R109K	SE
chr17_80385906_80386003_80377624_80377759_80386433_80386521	0.000283533	0	1	-1	HEXDC	R109K	SE
chr1_91861850_91861962_91859649_91859959_91866568_91866666	0.00634048	0	1	-1	HFM1	R109K	SE
chr19_37835512_37835676_37826070_37826159_37838091_37838218	0.00732895	1	0	1	HKR1	R109K	SE
chr3_129007697_129007840_128998552_128998758_129017196_129017378	0.00436677	1	0.912	0.088	HMCES	R109K	SE
chr3_129009522_129009647_128998552_128998758_129017196_129017378	0.00558913	1	0.934	0.066	HMCES	R109K	SE
chr19_1068413_1068743_1065921_1066162_1073147_1073222	0.00837718	0.204	1	-0.796	HMHA1	R109K	SE
chr10_100189548_100189646_100188907_100189399_100190327_100190427	0.00453366	0.697	0.468	0.229	HPS1	R109K	SE
chrX_131803141_131803227_131761997_131763121_131842489_131842522	0.00558913	0	1	-1	HS6ST2	R109K	SE
chr16_70899021_70899266_70896987_70897085_70900071_70900200	0.0043619	1	0	1	HYDIN	R109K	SE
chr16_71237628_71237960_71220679_71220821_71264532_71264607	0.00634048	1	0	1	HYDIN	R109K	SE
chrX_153056251_153056306_153056264_153056306_153055649_153055747	0.00893073	0	1	-1	IDH3G	R109K	A5SS
chr22_37154255_37160080_37154254_37154453_37159962_37160080	0.00771955	1	0.395	0.605	IFT27	R109K	RI
chr10_6005706_6005801_6002357_6002530_6008107_6008302	0.00542639	1	0.205	0.795	IL15RA	R109K	SE
chr10_6005706_6005804_6002329_6002530_6008107_6008302	0.0073525	1	0.388	0.612	IL15RA	R109K	SE
chr16_27341387_27341519_27325233_27325341_27351506_27351594	0.0043619	0.917	0.494	0.423	IL4R	R109K	SE
chr16_27357788_27357939_27356189_27356341_27363860_27364017	0.0096834	1	0.845	0.155	IL4R	R109K	SE
chr17_4900136_4900424_4897688_4897770_4900790_4900905	0.00840618	1	0.125	0.875	INCA1	R109K	SE
chr13_51997166_51997226_51995247_51995470_52004429_52004519	0.00246596	0	1	-1	INTS6	R109K	SE
chr5_61875228_61875310_61856962_61857084_61876280_61876507	0.00634048	1	0	1	IPO11	R109K	SE
chr15_67687629_67687901_67681168_67681344_67692451_67692643	0.00558913	1	0.101	0.899	IQCH	R109K	SE
chr1_156524027_156524184_156521765_156521887_156526324_156526485	0.00731351	0.912	0.751	0.161	IQGAP3	R109K	SE
chr7_128581333_128581445_128578015_128578103_128582124_128582313	0.00745849	1	0	1	IRF5	R109K	SE
chr7_128581333_128581478_128578025_128578103_128582124_128582330	0.00735263	1	0	1	IRF5	R109K	SE
chr1_63913236_63913285_63912476_63912527_63919588_63919645	0.00183822	0.352	0.172	0.18	ITGB3BP	R109K	SE
chr2_231738132_231738272_231729614_231729860_231740334_231740523	0.00964159	0.975	0.915	0.06	ITM2C	R109K	SE
chr19_51013543_51013705_51009634_51009829_51014373_51014477	0.0040349	0.965	0.748	0.217	JOSD2	R109K	SE
chr19_51010831_51010956_51009634_51009829_51014373_51014419	0.00248724	0.971	0.763	0.208	JOSD2	R109K	SE
chr3_20189895_20189979_20189734_20189798_20193823_20195896	0.00546335	1	0.819	0.181	KAT2B	R109K	SE
chr1_6111571_6111814_6105980_6106243_6132814_6132858	0.00665341	0	1	-1	KCNAB2	R109K	SE
chr2_86687902_86687954_86684105_86684194_86691175_86691339	0.00558913	0.2	0.05	0.15	KDM3A	R109K	SE
chr19_5111386_5111555_5110632_5110829_5111785_5113351	0.00731351	1	0	1	KDM4B	R109K	SE
chr15_69738625_69738703_69738347_69738430_69739209_69739280	0.00558913	0.942	0.863	0.079	KIF23	R109K	SE
chr15_69738622_69738703_69738347_69738430_69739209_69739280	0.00546335	0.972	0.93	0.042	KIF23	R109K	SE
chr1_245533878_245533996_245530135_245530669_245534722_245535019	0.00558913	1	0	1	KIF26B	R109K	SE
chr7_91874741_91874909_91871347_91871451_91875219_91875373	0.00398058	1	0.298	0.702	KRIT1	R109K	SE
chr14_59941157_59941244_59939578_59939808_59942586_59942724	0.00634048	0.134	0.034	0.1	L3HYPDH	R109K	SE
chr21_40807346_40807468_40801056_40801137_40816060_40816127	0.0040349	0	1	-1	LCA5L	R109K	SE
chr21_40807346_40807499_40801056_40801137_40816060_40816127	0.0040349	0	1	-1	LCA5L	R109K	SE
chr9_139845727_139845848_139844002_139844120_139846771_139846893	0.00744395	1	0	1	LCN12	R109K	SE
chr9_139848300_139848416_139848151_139848231_139848605_139848707	0.00745849	0	1	-1	LCN12	R109K	SE
chr10_98593163_98593236_98592016_98592156_98667021_98667087	0.00228203	0.814	0.445	0.369	LCOR	R109K	SE
chr3_156696983_156697064_156660317_156660503_156710441_156710519	0.00558913	1	0	1	LEKR1	R109K	SE
chr19_35617174_35617921_35617173_35617679_35617756_35617921	0.00466848	0	1	-1	LGI4	R109K	RI
chr6_166361952_166362096_166360259_166360708_166362742_166363402	0.00558913	0	1	-1	LINC00473	R109K	SE
chr1_95170995_95171113_95144980_95145163_95197813_95197993	0.00423783	1	0.138	0.862	LINC01057	R109K	SE
chr2_99771945_99772007_99771417_99771514_99772763_99772889	0.0088001	0.455	0.085	0.37	LIPT1	R109K	SE
chr22_50943658_50943763_50943230_50943413_50943831_50943966	0.00749485	1	0.931	0.069	LMF2	R109K	SE
chr1_156079304_156079537_156076448_156076614_156084460_156084629	0.0040349	1	0	1	LMNA	R109K	SE
chr13_76379615_76379896_76378309_76378677_76391296_76391414	0.00996514	1	0.226	0.774	LMO7	R109K	SE
chr17_17876979_17877276_17876978_17877067_17877165_17877276	0.00465589	1	0	1	LRRC48	R109K	RI
chr2_238642417_238642461_238636518_238636578_238643910_238643976	0.0077888	0	1	-1	LRRFIP1	R109K	SE
chr3_37154406_37154471_37150127_37150175_37162982_37163027	0.00913255	1	0.154	0.846	LRRFIP2	R109K	SE
chr11_65307484_65307624_65307190_65307352_65307715_65307853	0.0040349	0.174	0.079	0.095	LTBP3	R109K	SE
chr1_219352723_219352768_219352741_219352768_219352488_219352588	0.00501508	1	0	1	LYPLAL1	R109K	A3SS
chr16_20926878_20927036_20913807_20914039_20931443_20931536	0.00166995	0.835	1	-0.165	LYRM1	R109K	SE
chrX_49021045_49021428_49021044_49021127_49021200_49021428	0.00327775	0	1	-1	MAGIX	R109K	RI
chrX_49021045_49021428_49021044_49021127_49021245_49021428	0.00247152	0	1	-1	MAGIX	R109K	RI
chr6_10797849_10798106_10796230_10796542_10802124_10802292	0.00634048	0.105	1	-0.895	MAK	R109K	SE
chr14_50949079_50949134_50942845_50942888_50952821_50952863	0.00520038	1	0	1	MAP4K5	R109K	SE
chr5_66212811_66212846_66195778_66195810_66282271_66282351	0.00100833	1	0	1	MAST4	R109K	SE
chr10_27462047_27462188_27462049_27462188_27456030_27456203	0.00699808	0	1	-1	MASTL	R109K	A3SS
chr13_113744382_113744465_113743923_113744042_113745434_113745509	0.00558913	0	1	-1	MCF2L	R109K	SE
chr13_113744382_113744474_113743923_113744042_113745434_113745509	0.00501237	0	1	-1	MCF2L	R109K	SE
chr3_182941886_182946154_182941885_182941978_182946084_182946154	0.00426262	0.019	1	-0.981	MCF2L2	R109K	RI
chr2_63821622_63821720_63815742_63816180_63826303_63826422	0.0089194	0.991	0.954	0.037	MDH1	R109K	SE
chr2_207615658_207615799_207613743_207613907_207619732_207620229	0.00579223	1	0	1	MDH1B	R109K	SE
chr1_3410335_3410361_3407475_3407523_3410934_3411063	0.00558913	0	1	-1	MEGF6	R109K	SE
chr15_81245278_81245377_81244415_81244637_81281919_81282136	0.00550118	0	1	-1	MESDC2	R109K	SE
chr3_196748275_196748342_196736488_196736683_196753530_196753630	0.00558913	0	1	-1	MFI2	R109K	SE
chr2_24245303_24245386_24244718_24244840_24245691_24245772	0.00760274	0	1	-1	MFSD2B	R109K	SE
chr17_4795697_4795807_4795443_4795529_4795950_4796063	0.00246596	0.686	0.939	-0.253	MINK1	R109K	SE
chr17_4792942_4794030_4792941_4793058_4793516_4794030	0.00646221	0.056	1	-0.944	MINK1	R109K	RI
chr17_17083921_17083983_17083316_17083402_17088136_17088874	0.00230614	0.594	0.398	0.196	MPRIP	R109K	SE
chr1_167745301_167745403_167742472_167742605_167757056_167757249	0.00558913	0.952	0.855	0.097	MPZL1	R109K	SE
chr6_24410955_24411027_24409688_24409801_24412513_24412623	0.00634048	1	0	1	MRS2	R109K	SE
chr1_93592789_93592856_93586105_93586229_93599259_93599365	0.00803391	0.866	0.99	-0.124	MTF2	R109K	SE
chr3_175184767_175184972_175181188_175181281_175189426_175189546	0.00490914	1	0	1	NAALADL2	R109K	SE
chr22_42463769_42463940_42463116_42463294_42464442_42464578	0.00558913	0.981	0.877	0.104	NAGA	R109K	SE
chr7_102788408_102788551_102769206_102769239_102789284_102789682	0.00558913	0	1	-1	NAPEPLD	R109K	SE
chr1_151989376_151991004_151988481_151988551_151991102_151991313	0.00502515	1	0	1	NBPF18P	R109K	SE
chr18_56008910_56009029_56001049_56001124_56016768_56016846	0.00737195	1	0.563	0.437	NEDD4L	R109K	SE
chr15_23019800_23019856_23012278_23012439_23021197_23021429	0.000283533	0.845	0.984	-0.139	NIPA2	R109K	SE
chr15_23014438_23014528_23012278_23012439_23019799_23019856	0	0.843	0.994	-0.151	NIPA2	R109K	SE
chr15_23014438_23014528_23012278_23012439_23021197_23021429	2.81406e-07	0.821	0.989	-0.168	NIPA2	R109K	SE
chr3_139294425_139294836_139292439_139292522_139297713_139297897	0.00830372	1	0.074	0.926	NMNAT3	R109K	SE
chr3_139353202_139353429_139353201_139353426_139356804_139356904	0.00699808	0	1	-1	NMNAT3	R109K	A3SS
chr3_139353453_139353489_139346457_139346603_139356804_139356904	0.00634048	0	1	-1	NMNAT3	R109K	SE
chr20_2636580_2636860_2636579_2636680_2637046_2637195	8.91786e-05	0.282	0.478	-0.196	NOP56	R109K	A5SS
chr17_79915682_79915784_79914758_79914950_79916210_79916269	0.00558913	1	0.812	0.188	NOTUM	R109K	SE
chr5_32784902_32784989_32784904_32784989_32782998_32783134	0.00699808	1	0	1	NPR3	R109K	A3SS
chr3_50386817_50386925_50386816_50386921_50387361_50387453	0.00699808	0	1	-1	NPRL2	R109K	A3SS
chr16_174936_175072_169124_169254_180520_180590	0.000285229	0.025	0.163	-0.138	NPRL3	R109K	SE
chr11_47282102_47282226_47281341_47281530_47282791_47282831	0.00742514	1	0.69	0.31	NR1H3	R109K	SE
chr11_47280731_47280810_47279546_47279716_47281336_47281530	0.00760274	0	1	-1	NR1H3	R109K	SE
chr19_19313279_19313384_19312866_19313207_19313599_19313690	0.00769091	0.98	0.875	0.105	NR2C2AP	R109K	SE
chr16_27252674_27252805_27246498_27246620_27253119_27253210	0.00997562	0.086	1	-0.914	NSMCE1	R109K	SE
chr7_72721580_72721640_72718955_72719094_72722427_72722550	0.00634048	1	0	1	NSUN5	R109K	SE
chr10_104871502_104871562_104865462_104865558_104934614_104934739	0.00498294	0	1	-1	NT5C2	R109K	SE
chr7_33063651_33063720_33056815_33057213_33102179_33102391	0.00398058	1	0	1	NT5C3A	R109K	SE
chr11_17297160_17297456_17290731_17290878_17297554_17297750	0.00634048	0	1	-1	NUCB2	R109K	SE
chr1_163315468_163315608_163313522_163313660_163317552_163317728	0.00478534	0.996	0.964	0.032	NUF2	R109K	SE
chr2_220422065_220422340_220421175_220421445_220422544_220422832	0.0021757	0.357	0.087	0.27	OBSL1	R109K	SE
chr14_23236527_23236618_23235898_23235973_23237166_23237380	0.00268341	1	0.92	0.08	OXA1L	R109K	SE
chr14_23236457_23236618_23235730_23235973_23237166_23237380	0.00558913	1	0.948	0.052	OXA1L	R109K	SE
chr4_20703381_20703507_20702081_20702370_20703763_20703844	0.0040349	1	0.161	0.839	PACRGL	R109K	SE
chr4_20709426_20709493_20706282_20706437_20715054_20715144	0.0066553	0.739	0.414	0.325	PACRGL	R109K	SE
chr14_73718194_73718274_73717614_73717738_73718371_73718544	0.0043619	1	0.53	0.47	PAPLN	R109K	SE
chr15_101905204_101905249_101886946_101887982_101906400_101906537	0.00749485	1	0.136	0.864	PCSK6	R109K	SE
chr19_18330044_18330469_18330043_18330207_18331035_18331129	0.00401254	0	1	-1	PDE4C	R109K	A3SS
chr3_122849327_122849463_122843118_122843190_122864368_122864439	0.0040349	0.949	0.781	0.168	PDIA5	R109K	SE
chr4_39870290_39870355_39868480_39868635_39871013_39871082	0.00558913	1	0	1	PDS5A	R109K	SE
chr20_52825374_52825454_52824850_52825097_52830889_52830997	0.00558913	0	1	-1	PFDN4	R109K	SE
chr11_3844843_3844970_3829523_3829545_3845112_3845365	0.0040349	0.784	0.251	0.533	PGAP2	R109K	SE
chr11_3832480_3832654_3829523_3829545_3844842_3844970	0.00398058	0.537	1	-0.463	PGAP2	R109K	SE
chr11_3844139_3844223_3829523_3829545_3844842_3844970	0.0040349	0.412	1	-0.588	PGAP2	R109K	SE
chrX_77352150_77352265_77320684_77320769_77365363_77365414	0.00745849	1	0	1	PGK1	R109K	SE
chr3_52456238_52456354_52455663_52455770_52456775_52456852	0.00706342	1	0.118	0.882	PHF7	R109K	SE
chr3_52455664_52456897_52455663_52455770_52456775_52456897	0.00777633	1	0.163	0.837	PHF7	R109K	RI
chr11_85701293_85701421_85692914_85693046_85707868_85707972	0.00861525	0.908	0.367	0.541	PICALM	R109K	SE
chr11_85701293_85701442_85692914_85693046_85707868_85707972	0.00149271	0.985	0.725	0.26	PICALM	R109K	SE
chr11_85694909_85695016_85692914_85693046_85707868_85707972	0.00642058	0.995	0.918	0.077	PICALM	R109K	SE
chr11_799815_800244_799814_800014_800130_800244	0.00820032	0.052	0.142	-0.09	PIDD	R109K	RI
chr16_88783945_88784023_88783430_88783619_88785981_88786129	0.00150237	0.048	0.13	-0.082	PIEZO1	R109K	SE
chr10_22862240_22862386_22839587_22839701_22896855_22896952	0.00798007	0.775	1	-0.225	PIP4K2A	R109K	SE
chr10_22856780_22856818_22830732_22830976_22880557_22880604	0.00558913	0	1	-1	PIP4K2A	R109K	SE
chr22_28250842_28250927_28247656_28249651_28254374_28254497	0.00537604	0.989	0.962	0.027	PITPNB	R109K	SE
chr16_3023139_3023446_3023138_3023216_3024000_3024158	0.00699808	0.107	0.055	0.052	PKMYT1	R109K	A3SS
chr1_204230434_204230636_204230433_204230576_204234069_204234170	0.00401254	0	1	-1	PLEKHA6	R109K	A3SS
chr12_56359720_56359846_56355405_56355516_56360461_56360498	0.00642058	0.113	1	-0.887	PMEL	R109K	SE
chr2_190650072_190650197_190649238_190649290_190656515_190656667	0.00719264	1	0.316	0.684	PMS1	R109K	SE
chr19_50897232_50897320_50890916_50891061_50898281_50898407	0.00558913	1	0	1	POLD1	R109K	SE
chr22_42997976_42998113_42995703_42995799_42998775_42998972	0.00501237	0.882	0.666	0.216	POLDIP3	R109K	SE
chr22_42997976_42998062_42995703_42995799_42998775_42999018	0.00642058	0.955	0.863	0.092	POLDIP3	R109K	SE
chr12_81655728_81655819_81652044_81653439_81657009_81657169	0.00501799	1	0.188	0.812	PPFIA2	R109K	SE
chr22_22012932_22012975_22012554_22012751_22015125_22015310	0.00520038	0	1	-1	PPIL2	R109K	SE
chr14_23767502_23768126_23767501_23767756_23768609_23768750	0.00401254	1	0.657	0.343	PPP1R3E	R109K	A3SS
chr14_23767701_23767756_23765585_23767490_23768609_23768750	0.0040349	0	1	-1	PPP1R3E	R109K	SE
chr11_68318589_68318654_68312305_68312492_68326033_68326147	0.00558913	0	1	-1	PPP6R3	R109K	SE
chr18_77679184_77679400_77662419_77664183_77693968_77694022	0.00737195	0.976	0.744	0.232	PQLC1	R109K	SE
chr19_54396242_54396329_54395762_54395897_54396615_54396645	0.0077888	1	0.136	0.864	PRKCG	R109K	SE
chr21_48081712_48081848_48069486_48069651_48083294_48083466	0.00677126	0.816	0.568	0.248	PRMT2	R109K	SE
chr21_48080745_48081848_48080744_48080874_48081711_48081848	0.00426262	0.021	0.06	-0.039	PRMT2	R109K	RI
chr12_50024328_50024408_50017196_50017376_50025183_50025327	0.00398058	0.11	1	-0.89	PRPF40B	R109K	SE
chr14_53185695_53185756_53184798_53184860_53190682_53190754	0.00642058	0	0.797	-0.797	PSMC6	R109K	SE
chr8_141780815_141780898_141779673_141779691_141799572_141799625	0.00398058	1	0	1	PTK2	R109K	SE
chr15_65826687_65826772_65822755_65823056_65828058_65828172	0.00546335	0.264	1	-0.736	PTPLAD1	R109K	SE
chr2_120672755_120674266_120672754_120672818_120677644_120677817	0.00402541	0.125	0.039	0.086	PTPN4	R109K	A5SS
chr3_113786834_113786910_113775581_113775711_113795589_113795691	0.00760274	0	1	-1	QTRTD1	R109K	SE
chr1_21929297_21930405_21929296_21929406_21930327_21930405	0.00646221	0.106	1	-0.894	RAP1GAP	R109K	RI
chr4_99342406_99342545_99342408_99342545_99339807_99339942	0.00673315	1	0	1	RAP1GDS1	R109K	A3SS
chr7_44073775_44073910_44070379_44070500_44076270_44076408	0.00738666	0	1	-1	RASA4CP	R109K	SE
chr19_10431331_10431627_10431330_10431458_10431533_10431627	0.00446073	0.374	0.937	-0.563	RAVER1	R109K	RI
chr20_34328447_34328519_34326889_34326939_34328745_34328809	0.00478534	0.261	0.143	0.118	RBM39	R109K	SE
chr20_34326890_34328809_34326889_34326939_34328745_34328809	0.00327775	0.082	0.041	0.041	RBM39	R109K	RI
chr4_26386151_26386230_26385506_26385582_26387974_26388013	0.0040349	1	0	1	RBPJ	R109K	SE
chr1_28835342_28835413_28832568_28832596_28856369_28856451	0.00546335	1	0	1	RCC1	R109K	SE
chr9_3301546_3301620_3293076_3293258_3330258_3330517	0.00558913	1	0.672	0.328	RFX3	R109K	SE
chr17_30615251_30615388_30594920_30594944_30615810_30616035	0.00454898	1	0	1	RHBDL3	R109K	SE
chr1_156351859_156352660_156351858_156351992_156352538_156352660	0.00466848	0	1	-1	RHBG	R109K	RI
chr12_107268259_107268345_107254045_107254190_107272764_107272903	0.00558206	1	0	1	RIC8B	R109K	SE
chrX_73832417_73832478_73815643_73815835_73834256_73834452	0.00572159	0.238	0.461	-0.223	RLIM	R109K	SE
chr13_51465440_51465640_51463744_51463871_51478856_51478999	0.0070269	1	0	1	RNASEH2B-AS1	R109K	SE
chr3_149613260_149613357_149613259_149613347_149629764_149629870	0.00893073	0	1	-1	RNF13	R109K	A5SS
chr7_5806526_5806570_5800641_5800769_5817117_5817259	0.00558913	1	0	1	RNF216	R109K	SE
chr11_130185223_130185342_130184933_130185010_130185445_130185578	0.00558913	0	1	-1	RP11-121M22.1	R109K	SE
chr15_69857533_69857866_69857562_69857866_69855928_69856143	0.00401254	1	0	1	RP11-279F6.1	R109K	A3SS
chr16_81091510_81091669_81087269_81087699_81118067_81118199	0.0074232	1	0.292	0.708	RP11-303E16.8	R109K	SE
chr17_5137119_5137237_5126611_5126779_5137887_5138106	0.00942817	0.374	1	-0.626	RP11-333E1.1	R109K	SE
chr6_138182119_138182148_138178422_138179182_138183952_138184062	0.00634048	1	0	1	RP11-356I2.4	R109K	SE
chr12_13172446_13173378_13161028_13161089_13174947_13175095	0.00745849	1	0.105	0.895	RP11-377D9.3	R109K	SE
chr3_125589554_125589660_125546080_125546298_125590915_125591096	0.00749485	1	0	1	RP11-379B18.5	R109K	SE
chr4_129221293_129221376_129213905_129214277_129224116_129224190	0.00558913	0	1	-1	RP11-420A23.1	R109K	SE
chr1_101540951_101541272_101491474_101491617_101542918_101543064	0.00731351	1	0.371	0.629	RP11-421L21.3	R109K	SE
chr1_222997198_222997287_222988401_222988420_223010337_223010408	0.00458169	0	1	-1	RP11-452F19.3	R109K	SE
chr5_44747729_44747798_44746098_44746140_44777138_44777203	0.00765594	1	0	1	RP11-53O19.1	R109K	SE
chr1_153604510_153604539_153598807_153599009_153606433_153606586	0.00501237	1	0	1	RP1-178F15.5	R109K	SE
chr1_153603487_153603587_153603486_153603554_153604509_153604716	0.00699808	1	0.611	0.389	RP1-178F15.5	R109K	A3SS
chr3_67721253_67721428_67721305_67721428_67720239_67720333	0.00708526	0	0.642	-0.642	RP11-81N13.1	R109K	A3SS
chr5_175609623_175609766_175609687_175609766_175607818_175607889	0.00402541	1	0.048	0.952	RP11-844P9.2	R109K	A5SS
chr6_114551321_114551487_114500188_114500321_114556793_114556880	0.0043619	0.138	1	-0.862	RP3-399L15.3	R109K	SE
chr1_28224144_28224218_28223515_28223632_28233438_28233552	0.00840618	0.99	0.949	0.041	RPA2	R109K	SE
chrX_38146347_38147294_38135839_38136025_38150211_38150277	0.00546335	0.699	0.375	0.324	RPGR	R109K	SE
chrX_38146347_38146498_38135839_38136025_38150211_38150277	0.00558913	0.827	0.551	0.276	RPGR	R109K	SE
chr14_21802761_21802864_21802763_21802864_21798407_21798546	0.00699808	1	0	1	RPGRIP1	R109K	A3SS
chr17_72199843_72200097_72199842_72199909_72200056_72200097	0.00514481	0.791	0.982	-0.191	RPL38	R109K	RI
chr12_120637113_120638913_120637112_120637288_120638885_120638913	0.00490673	0.911	0.62	0.291	RPLP0	R109K	RI
chr20_35860699_35860794_35858375_35858462_35862422_35862498	0.00558913	0.991	0.97	0.021	RPN2	R109K	SE
chr6_167184351_167184401_166952155_166952272_167271687_167271747	0.00651057	0.69	0	0.69	RPS6KA2	R109K	SE
chr19_45997376_45997678_45997423_45997678_45992603_45992811	0.00893073	0.187	0	0.187	RTN2	R109K	A5SS
chr12_125351535_125351683_125302095_125302253_125364715_125365007	0.0021757	1	0	1	SCARB1	R109K	SE
chr8_59472843_59474354_59465812_59465862_59477577_59477643	0.00780453	0.029	0.059	-0.03	SDCBP	R109K	SE
chr1_151341480_151342030_151341479_151341665_151341917_151342030	0.00475711	0	1	-1	SELENBP1	R109K	RI
chr3_9475054_9475246_9471510_9471735_9475528_9475562	0.00745849	0.616	0.356	0.26	SETD5	R109K	SE
chr11_64533423_64533627_64532077_64532990_64534663_64534723	0.00480974	0.65	0.302	0.348	SF1	R109K	SE
chr11_64532078_64533627_64532077_64532990_64534663_64534723	0.00604185	0.82	0.563	0.257	SF1	R109K	A3SS
chr2_85662392_85662619_85662190_85662246_85662788_85662947	0.00634048	0	1	-1	SH2D6	R109K	SE
chr2_85663589_85663717_85662788_85662947_85663959_85664044	0.00558913	0	1	-1	SH2D6	R109K	SE
chr1_249114602_249115111_249111020_249111083_249115345_249115460	0.006718	0.167	1	-0.833	SH3BP5L	R109K	SE
chr4_8237160_8239397_8237159_8237282_8239200_8239397	0.00426262	1	0.045	0.955	SH3TC1	R109K	RI
chr2_262631_262786_253004_253115_264781_264810	0.00732895	0.252	1	-0.748	SH3YL1	R109K	SE
chr17_7536070_7536277_7535196_7535333_7536521_7536672	0.0069625	1	0	1	SHBG	R109K	SE
chr11_35302414_35302548_35286940_35287305_35308303_35308334	0.00634048	0	1	-1	SLC1A2	R109K	SE
chr2_65245679_65245813_65245204_65245399_65248045_65248528	0.00149271	0.997	0.926	0.071	SLC1A4	R109K	SE
chr2_113410466_113410524_113410278_113410375_113414698_113414818	0.00634048	0.018	0.047	-0.029	SLC20A1	R109K	SE
chr22_19165455_19165554_19164632_19164717_19165645_19165753	0.00246596	0.971	0.876	0.095	SLC25A1	R109K	SE
chr22_19165240_19165378_19164632_19164717_19165645_19165753	0.00357965	0.971	0.878	0.093	SLC25A1	R109K	SE
chr22_19165240_19165554_19164632_19164717_19165645_19165753	0.00268341	0.971	0.878	0.093	SLC25A1	R109K	SE
chr10_70276841_70277022_70276507_70276600_70287002_70287173	0.000283533	0.133	0.459	-0.326	SLC25A16	R109K	SE
chr10_70276841_70276942_70276507_70276600_70287002_70287195	0.000283533	0.131	0.481	-0.35	SLC25A16	R109K	SE
chr2_27486214_27486327_27481620_27481802_27486877_27486950	0.00542639	0	1	-1	SLC30A3	R109K	SE
chr12_56558087_56558152_56556766_56557549_56558431_56558515	0.000960607	0.493	0.78	-0.287	SMARCC2	R109K	SE
chr12_56558087_56558515_56558431_56558515_56557128_56557549	5.66933e-05	0.36	0.688	-0.328	SMARCC2	R109K	A5SS
chr1_35322157_35322340_35321289_35321583_35324440_35324646	0.00558913	0	1	-1	SMIM12	R109K	SE
chr22_31483069_31483186_31481079_31481277_31483950_31484099	0.00634048	0	1	-1	SMTN	R109K	SE
chr20_10179401_10179523_10177465_10177585_10199869_10200172	0.00480974	0	1	-1	SNAP25-AS1	R109K	SE
chr11_62622360_62622410_62621551_62622023_62622604_62622646	0.00331505	0.938	0.841	0.097	SNHG1	R109K	SE
chr4_119200099_119200292_119199912_119199947_119200543_119200586	0.00414553	0.459	0.298	0.161	SNHG8	R109K	SE
chr4_119199864_119200292_119199863_119199947_119200543_119200586	0.00105254	0.387	0.229	0.158	SNHG8	R109K	A5SS
chr15_101832167_101832245_101825930_101827215_101835301_101835409	0.00737195	1	0.067	0.933	SNRPA1	R109K	SE
chr15_101833498_101833598_101833229_101833377_101835052_101835110	0.00759362	1	0.128	0.872	SNRPA1	R109K	SE
chr6_86248556_86248582_86246509_86246642_86251702_86251761	0.0073525	0.598	0.344	0.254	SNX14	R109K	SE
chr8_101226047_101226146_101225317_101225656_101232506_101232659	0.00779123	0.962	0.744	0.218	SPAG1	R109K	SE
chr1_118609368_118609522_118598355_118598537_118616476_118616590	0.00558913	1	0	1	SPAG17	R109K	SE
chr1_118583353_118583464_118581914_118582067_118584425_118584665	0.00782446	1	0.398	0.602	SPAG17	R109K	SE
chr12_49848008_49848168_49760687_49760804_49854552_49854820	0.0021757	0	1	-1	SPATS2	R109K	SE
chr9_91031559_91031681_91030521_91030614_91033692_91033866	0.00582978	0.328	1	-0.672	SPIN1	R109K	SE
chr16_2799546_2799660_2793552_2793720_2802442_2802601	0.00733514	0.71	0	0.71	SRRM2-AS1	R109K	SE
chr7_75890192_75890221_75889434_75889515_75890669_75890732	0.00780453	1	0	1	SRRM3	R109K	SE
chr1_29486376_29486570_29485895_29485998_29486886_29486981	0.00634048	0.055	0.022	0.033	SRSF4	R109K	SE
chr19_18542603_18542672_18541650_18541740_18542956_18543024	0.0040349	1	0	1	SSBP4	R109K	SE
chr11_8878890_8878983_8832793_8832882_8892500_8892635	0.0040349	0	1	-1	ST5	R109K	SE
chrX_123155217_123155281_123095943_123095956_123156380_123156521	0.00558913	0.814	0.303	0.511	STAG2	R109K	SE
chrX_123095929_123095956_123095672_123095706_123156380_123156402	0.00434674	0.033	0.255	-0.222	STAG2	R109K	SE
chr15_74277000_74277209_74275546_74276471_74277658_74277854	0.00642058	1	0.696	0.304	STOML1	R109K	SE
chr15_74277000_74277212_74275546_74276471_74277658_74277854	0.00634048	1	0.726	0.274	STOML1	R109K	SE
chr3_31674427_31674676_31670789_31670903_31677475_31677956	0.00634048	0.986	0.945	0.041	STT3B	R109K	SE
chr7_871657_871738_856916_857136_872141_872238	0.00436677	0.164	1	-0.836	SUN1	R109K	SE
chr10_29824918_29824998_29820182_29820217_29839525_29840192	0.00943492	0.025	0.115	-0.09	SVIL	R109K	SE
chr16_77245110_77245173_77243313_77243368_77246026_77246096	0.00731351	0.441	1	-0.559	SYCE1L	R109K	SE
chrX_70704734_70704843_70680475_70680653_70748391_70748575	0.00498294	1	0	1	TAF1	R109K	SE
chr3_17627845_17628049_17550040_17550097_17664139_17664257	0.0040349	0.1	1	-0.9	TBC1D5	R109K	SE
chr17_80861281_80861354_80842020_80842078_80869633_80869641	0.00498294	1	0	1	TBCD	R109K	SE
chr17_80870887_80871025_80869633_80869665_80871215_80872029	0.00634048	1	0	1	TBCD	R109K	SE
chr7_45144137_45144308_45142629_45143042_45145039_45145077	0.0089194	0.929	0.806	0.123	TBRG4	R109K	SE
chrX_13679150_13679241_13677770_13677887_13680619_13681780	0.00634048	0	1	-1	TCEANC	R109K	SE
chr12_104376577_104377167_104376576_104376712_104377072_104377167	0.00576653	0.302	1	-0.698	TDG	R109K	RI
chr8_11218895_11219044_11216722_11216793_11219143_11219316	0.0073525	0	1	-1	TDH	R109K	SE
chr17_56645116_56645272_56643112_56643185_56646552_56646621	0.00634048	1	0	1	TEX14	R109K	SE
chr5_175438012_175438102_175434004_175434144_175461568_175461609	0.00558913	1	0	1	THOC3	R109K	SE
chr15_66643863_66643938_66633487_66633694_66645152_66645293	0.00634048	1	0	1	TIPIN	R109K	SE
chr6_43470326_43471246_43470325_43470355_43471138_43471246	0.00675782	1	0.234	0.766	TJAP1	R109K	RI
chr9_84267129_84267203_84235355_84235472_84300590_84300635	0.000588469	1	0	1	TLE1	R109K	SE
chr9_84267099_84267203_84235368_84235472_84300590_84300635	0.00558913	1	0.109	0.891	TLE1	R109K	SE
chr9_84249012_84249216_84235355_84235472_84300590_84300635	0.00840987	1	0.567	0.433	TLE1	R109K	SE
chr9_75242837_75242979_75231283_75231393_75263512_75263580	0.00514717	0	1	-1	TMC1	R109K	SE
chr17_76122858_76123055_76122604_76122729_76124692_76124832	0.00634048	1	0.738	0.262	TMC6	R109K	SE
chr17_76122858_76122987_76122604_76122729_76124692_76124711	0.00819267	1	0.822	0.178	TMC6	R109K	SE
chr5_87578532_87578683_87578573_87578683_87577858_87577923	0.00844884	0.835	1	-0.165	TMEM161B-AS1	R109K	A3SS
chr18_20945598_20945632_20936557_20936627_20953675_20953727	0.00731351	0.936	0.386	0.55	TMEM241	R109K	SE
chr14_21569467_21569610_21567095_21567357_21570222_21570279	0.00665567	0.15	1	-0.85	TMEM253	R109K	SE
chr3_172227007_172227111_172223297_172224709_172232650_172232788	0.00546335	1	0	1	TNFSF10	R109K	SE
chr5_150459634_150459920_150457963_150458004_150460440_150460576	0.0057445	1	0.067	0.933	TNIP1	R109K	SE
chr3_133317019_133317474_133317018_133317306_133317399_133317474	0.00646221	0	0.391	-0.391	TOPBP1	R109K	RI
chr11_118889853_118890134_118889852_118890027_118892469_118892596	0.00672965	1	0.078	0.922	TRAPPC4	R109K	A5SS
chr17_57141716_57141766_57139927_57140009_57148183_57148308	0.00977502	0.991	0.942	0.049	TRIM37	R109K	SE
chr11_64084530_64084619_64084529_64084604_64084735_64084837	0.00699808	0.99	0.975	0.015	TRMT112	R109K	A3SS
chr2_99689481_99689536_99688168_99688337_99695121_99695276	0.00772745	0	1	-1	TSGA10	R109K	SE
chr10_82264484_82264534_82228302_82228443_82271899_82272025	0.00521884	0	1	-1	TSPAN14	R109K	SE
chr21_38530433_38530505_38528956_38529208_38532000_38532047	0.00558913	0.05	0.214	-0.164	TTC3	R109K	SE
chr20_30531569_30531648_30530747_30530858_30531828_30532101	0.00780453	0.142	1	-0.858	TTLL9	R109K	SE
chr15_74740819_74740899_74738317_74738568_74741526_74741652	0.00558913	1	0.919	0.081	UBL7	R109K	SE
chr14_94071242_94071307_94069584_94069764_94079142_94079429	0.00768659	0	1	-1	UNC79	R109K	SE
chr16_1419935_1420358_1417656_1417859_1421519_1421612	0.00986894	1	0.717	0.283	UNKL	R109K	SE
chr16_84773915_84773975_84733583_84733717_84792321_84792413	0.00631217	1	0.101	0.899	USP10	R109K	SE
chr16_84773915_84773975_84766743_84767109_84778238_84778386	0.00731351	0.951	0.86	0.091	USP10	R109K	SE
chr2_85850749_85850905_85850768_85850905_85848607_85848702	0.00696342	0.004	0.044	-0.04	USP39	R109K	A3SS
chr15_63891382_63891502_63886893_63886985_63892787_63892996	0.00744395	1	0	1	USP3-AS1	R109K	SE
chr13_31195210_31195376_31191919_31192193_31195900_31196029	0.00141547	1	0.63	0.37	USPL1	R109K	SE
chr3_157206844_157206949_157188207_157188318_157210975_157211082	0.00558913	0	1	-1	VEPH1	R109K	SE
chr10_70928245_70928387_70925797_70925866_70930911_70931016	0.00819267	0.982	0.939	0.043	VPS26A	R109K	SE
chr6_170038635_170038756_170034523_170034621_170058371_170058454	0.000283533	1	0	1	WDR27	R109K	SE
chr6_170036467_170036600_170034523_170034621_170038634_170038756	0.00558913	0	1	-1	WDR27	R109K	SE
chr1_67340464_67340620_67336487_67337192_67356836_67356949	0.00558913	1	0.1	0.9	WDR78	R109K	SE
chr10_105965721_105965791_105965720_105965788_105967422_105967582	0.00566368	1	0	1	WDR96	R109K	A3SS
chr20_44405714_44405848_44404055_44404241_44416474_44416621	0.0052167	1	0	1	WFDC3	R109K	SE
chr17_25634770_25636298_25636125_25636298_25633807_25633908	0.000546149	0.207	0.097	0.11	WSB1	R109K	A3SS
chr22_41256682_41256797_41253100_41253249_41257621_41258774	0.00398058	0.86	0.513	0.347	XPNPEP3	R109K	SE
chr1_155657862_155657992_155650172_155650247_155658449_155658477	0.0057445	0.791	0.551	0.24	YY1AP1	R109K	SE
chr3_167051615_167051773_167045729_167045904_167068207_167068303	0.0073525	1	0	1	ZBBX	R109K	SE
chr18_45711695_45711826_45567422_45567494_45712304_45712366	0.00997562	1	0.086	0.914	ZBTB7C	R109K	SE
chr1_203770703_203770756_203764781_203764903_203786053_203786252	0.00642058	0.581	0	0.581	ZC3H11A	R109K	SE
chr1_52902427_52902647_52902426_52902635_52903891_52904007	0.00699808	0.456	0.196	0.26	ZCCHC11	R109K	A3SS
chr11_19164525_19164670_19138675_19138823_19167727_19167850	0.00579223	0.885	0.625	0.26	ZDHHC13	R109K	SE
chr11_66296783_66296959_66294406_66294477_66311174_66311452	0.0040349	1	0	1	ZDHHC24	R109K	SE
chr10_31661947_31662102_31608144_31608221_31676052_31676195	0.00398058	0.183	1	-0.817	ZEB1	R109K	SE
chr10_31662051_31662102_31608140_31608221_31676052_31676198	0.00558913	0.167	1	-0.833	ZEB1	R109K	SE
chr12_72050123_72051081_72050122_72050343_72050664_72051081	0.00466848	1	0	1	ZFC3H1	R109K	RI
chr14_21565487_21565571_21561744_21561833_21566969_21567014	0.00147753	0	1	-1	ZNF219	R109K	SE
chr19_9529438_9529571_9529441_9529571_9529180_9529307	0.00998631	0.137	1	-0.863	ZNF266	R109K	A5SS
chr18_14084196_14084346_14080187_14080265_14084875_14085075	0.00634048	1	0	1	ZNF519	R109K	SE
chr19_40504155_40504317_40504154_40504239_40512002_40512089	0.00672965	1	0	1	ZNF546	R109K	A5SS
chr19_37689841_37689956_37680925_37681052_37697941_37698156	0.0040349	1	0	1	ZNF585B	R109K	SE
chr19_11757042_11757088_11755053_11755176_11759172_11759299	0.00634048	0	1	-1	ZNF833P	R109K	SE
chr1_71688740_71688797_71557346_71557387_71702812_71702878	0.00539143	1	0	1	ZRANB2-AS2	R109K	SE
chr2_242256914_242257014_242254703_242255025_242265407_242265466	0.00175234	1	0	1	2002-09-01	wt	SE
chr2_242259618_242259702_242254769_242255025_242265407_242265528	0.00771274	1	0.138	0.862	2002-09-01	wt	SE
chr17_75303223_75303279_75277491_75277636_75398140_75398282	0.00408242	1	0.905	0.095	2009-09-01	wt	SE
chr2_110350628_110350696_110343296_110343415_110371374_110371412	0.00415501	0.961	0.858	0.103	2010-09-01	wt	SE
chr7_150728328_150728378_150725743_150725998_150730691_150731004	0.00773913	0	1	-1	ABCB8	wt	SE
chr13_95918366_95918518_95899896_95900007_95953494_95953589	0.00772333	0.047	0.206	-0.159	ABCC4	wt	SE
chr4_8009782_8009927_8009781_8009924_8010776_8010829	0.00396452	0	1	-1	ABLIM2	wt	A3SS
chr16_72604334_72604414_72589163_72589225_72698790_72698908	0.00541377	0.535	1	-0.465	AC004158.2	wt	SE
chr7_6124060_6124303_6120733_6120901_6128420_6128531	0.00429607	0	1	-1	AC004895.4	wt	SE
chr2_66924580_66924635_66918803_66918855_66940581_66940673	0.00772333	1	0	1	AC007392.3	wt	SE
chr3_197319962_197320030_197306073_197306170_197340095_197340189	0.0034629	1	0.186	0.814	AC024560.3	wt	SE
chr3_197349058_197349201_197348574_197348739_197350090_197350253	0.00903942	0.799	0.606	0.193	AC024560.3	wt	SE
chr2_19176593_19176638_19167728_19169146_19203591_19203745	0.00623285	0	1	-1	AC092594.1	wt	SE
chr17_40025296_40025378_40023160_40024157_40027941_40028085	0.00314329	0	1	-1	ACLY	wt	SE
chr2_98274890_98275466_98274889_98275106_98275341_98275466	0.0036044	0.021	0.065	-0.044	ACTR1B	wt	RI
chr1_155034052_155034122_155033893_155033965_155034720_155034845	0.00751346	0.062	1	-0.938	ADAM15	wt	SE
chr19_8662118_8662206_8662117_8662201_8668611_8668768	0.00812061	0	1	-1	ADAMTS10	wt	A3SS
chr21_46536848_46536953_46494483_46494708_46538478_46538534	0.00556135	0	0.581	-0.581	ADARB1	wt	SE
chr11_67048203_67048655_67048202_67048254_67048929_67049029	0.000579422	1	0.79	0.21	ADRBK1	wt	A5SS
chr11_67048564_67048655_67048202_67048254_67048929_67049029	0.00398862	1	0.95	0.05	ADRBK1	wt	SE
chr11_47732250_47732454_47731928_47732063_47735835_47735899	0.00556135	1	0	1	AGBL2	wt	SE
chr11_47727073_47727186_47726094_47726280_47731928_47732063	0.00623285	0	1	-1	AGBL2	wt	SE
chr11_47727416_47727469_47726094_47726280_47731928_47732063	0.00772333	0	1	-1	AGBL2	wt	SE
chr2_61412637_61413632_61412636_61412753_61413580_61413632	1.25956e-05	0.313	0.142	0.171	AHSA2	wt	RI
chr1_46034157_46034356_46033653_46033849_46034598_46034671	0.00623285	0.911	0.803	0.108	AKR1A1	wt	SE
chr11_67782767_67786106_67782766_67782929_67786241_67786362	0.00875976	0.567	0.134	0.433	ALDH3B1	wt	A5SS
chr11_67785997_67786106_67782763_67782929_67786241_67786362	0.00408242	0.972	0.74	0.232	ALDH3B1	wt	SE
chr7_38466554_38466586_38433604_38433814_38471788_38471812	0.00623285	0	1	-1	AMPH	wt	SE
chr10_61898275_61898845_61898274_61898479_61898721_61898845	0.00726252	1	0.235	0.765	ANK3	wt	RI
chr2_190556981_190557144_190554252_190554690_190557799_190557903	0.00557174	1	0	1	ANKAR	wt	SE
chr2_241448765_241448872_241446976_241447108_241451277_241451418	0.00556135	1	0	1	ANKMY1	wt	SE
chr2_97866071_97866099_97862452_97862525_97867938_97867967	0.00556135	1	0	1	ANKRD36	wt	SE
chr2_97869805_97869833_97866189_97866262_97871676_97871705	0.00556135	0	1	-1	ANKRD36	wt	SE
chr2_96601364_96601392_96601201_96601274_96604576_96604649	0.00541377	0	1	-1	ANKRD36C	wt	SE
chr12_99137752_99139627_99137751_99139624_99145132_99145300	0.0045601	0	1	-1	ANKS1B	wt	A3SS
chr10_81940697_81941211_81932562_81932625_81965098_81965278	0.00739163	0.035	0.092	-0.057	ANXA11	wt	SE
chr10_81940697_81941211_81935862_81935911_81965098_81965278	0.00281186	0.046	0.116	-0.07	ANXA11	wt	SE
chr14_24031713_24032847_24031712_24031802_24032588_24032847	0.00270763	0.03	0.084	-0.054	AP1G2	wt	RI
chr7_4830304_4830518_4830440_4830518_4830089_4830222	0.00474766	0.882	1	-0.118	AP5Z1	wt	A3SS
chr4_36017008_36017254_36014184_36014453_36020765_36020908	0.00928276	1	0.127	0.873	ARAP2	wt	SE
chr1_228270851_228271075_228270850_228271010_228284778_228284963	0.00695772	0	1	-1	ARF1	wt	A5SS
chr19_42402095_42402262_42400449_42400555_42402590_42402736	0.00755695	0.025	0.098	-0.073	ARHGEF1	wt	SE
chr1_17961043_17961057_17958815_17958961_17961329_17961511	0.00398862	0.91	0.482	0.428	ARHGEF10L	wt	SE
chr1_155954185_155954224_155952897_155952991_155959024_155959142	0.00679883	1	0	1	ARHGEF2	wt	SE
chr1_155955123_155955240_155954184_155954224_155959024_155959142	0.00781558	0.211	1	-0.789	ARHGEF2	wt	SE
chr2_131785518_131785657_131704081_131704208_131796425_131796605	0.0010454	1	0	1	ARHGEF4	wt	SE
chr10_18947148_18947426_18943792_18944104_18948121_18948167	0.00533473	0.128	1	-0.872	ARL5B-AS1	wt	SE
chr3_97484835_97484933_97485475_97485534_97483594_97483821_97486924_97487074	0.00232286	0.1	1	-0.9	ARL6	wt	MXE
chr10_23297744_23297860_23297764_23297860_23297204_23297303	0.00812061	1	0	1	ARMC3	wt	A3SS
chr3_9845220_9845391_9843344_9843440_9845526_9845697	0.00774826	0.007	0.025	-0.018	ARPC4	wt	SE
chr5_90672438_90672585_90671327_90671430_90674510_90674592	0.00747485	1	0.719	0.281	ARRDC3	wt	SE
chr3_10373667_10373721_10370129_10370809_10377812_10377984	0.00772333	1	0	1	ATP2B2	wt	SE
chr7_70239014_70239085_70236432_70236630_70242088_70242118	0.00755695	0.962	0.729	0.233	AUTS2	wt	SE
chr1_179352577_179352679_179351834_179351891_179354372_179354437	0.00765386	0	1	-1	AXDND1	wt	SE
chr17_63532987_63533181_63532437_63532671_63533441_63533953	1.4537e-06	0.796	0.2	0.596	AXIN2	wt	SE
chr3_118959612_118959725_118959696_118959725_118948693_118949091	0.00456636	0	1	-1	B4GALT4	wt	A5SS
chr19_47729821_47730011_47724080_47725175_47734185_47734451	0.00733441	0.978	0.723	0.255	BBC3	wt	SE
chr17_58766293_58766407_58765380_58765556_58767046_58767122	0.00759539	1	0	1	BCAS3	wt	SE
chr22_18232871_18232940_18226568_18226779_18257146_18257178	0.00488848	0.983	0.895	0.088	BID	wt	SE
chr9_16431401_16431485_16421259_16421293_16435035_16435097	0.00556135	0	1	-1	BNC2	wt	SE
chr22_50181038_50181535_50181037_50181142_50187681_50187942	0.00396452	0.148	0.369	-0.221	BRD1	wt	A3SS
chr22_50181225_50181535_50181037_50181142_50187681_50187942	0.00398874	0.168	0.407	-0.239	BRD1	wt	SE
chr14_105685488_105686467_105685487_105685635_105686405_105686467	0.00803217	1	0.232	0.768	BRF1	wt	RI
chr6_36193044_36193141_36185693_36185787_36198202_36200367	0.00361504	1	0.367	0.633	BRPF3	wt	SE
chr11_13484169_13484344_13466570_13466728_13484646_13484728	0.00956729	0.279	1	-0.721	BTBD10	wt	SE
chr10_78295556_78295745_78084158_78084243_78316966_78317124	0.00623285	0	1	-1	C10orf11	wt	SE
chr10_33135304_33135387_33134803_33134887_33136760_33136844	0.00623285	1	0	1	C10ORF68	wt	SE
chr17_80404499_80404572_80403433_80403832_80408575_80408610	0.00533473	0	1	-1	C17orf62	wt	SE
chr1_244681894_244682000_244643018_244643086_244715623_244715767	0.00556135	0	1	-1	C1orf101	wt	SE
chr1_244747166_244747241_244745097_244745156_244751783_244751836	0.00556135	0	1	-1	C1orf101	wt	SE
chr1_43258476_43258573_43240879_43241150_43259271_43259415	0.00393937	1	0	1	C1orf50	wt	SE
chr6_31901644_31901742_31903699_31903838_31901386_31901560_31905095_31905236	0.00645111	0.88	0	0.88	C2	wt	MXE
chr21_33973977_33975602_33973976_33974283_33975470_33975602	0.00389443	1	0.506	0.494	C21orf59	wt	RI
chr4_186357438_186357513_186357199_186357337_186361693_186361873	0.00771274	0	1	-1	C4orf47	wt	SE
chr12_2742795_2742878_2721068_2721179_2743462_2743546	0.00567897	0.326	1	-0.674	CACNA1C	wt	SE
chr19_3611198_3611263_3607244_3607407_3611763_3612301	0.00488848	1	0	1	CACTIN-AS1	wt	SE
chr12_121682376_121682418_121675499_121678672_121682942_121683043	0.00488848	0.58	0.271	0.309	CAMKK2	wt	SE
chr17_4885384_4885522_4885383_4885470_4886051_4886187	0.00946066	0.547	0	0.547	CAMTA2	wt	A3SS
chr2_85640266_85640367_85629245_85629281_85640955_85641097	0.00556135	0	1	-1	CAPG	wt	SE
chr3_15273618_15273665_15271948_15272042_15274025_15274172	0.00467227	0.021	0.153	-0.132	CAPN7	wt	SE
chr11_34104372_34104424_34098106_34098189_34107610_34107766	0.00556135	1	0	1	CAPRIN1	wt	SE
chr9_139261668_139262428_139261667_139261709_139262088_139262428	0.00773654	1	0.147	0.853	CARD9	wt	RI
chr19_38860086_38860264_38858687_38858777_38860611_38860704	0.00656192	0.071	1	-0.929	CATSPERG	wt	SE
chr11_119063861_119064595_119061418_119061549_119065632_119065704	0.00457273	1	0.139	0.861	CCDC153	wt	SE
chr1_45961090_45961217_45959537_45960838_45962227_45962295	0.00618647	1	0.707	0.293	CCDC163P	wt	SE
chr1_43004844_43004981_43002146_43002272_43011080_43011250	0.00398862	1	0	1	CCDC30	wt	SE
chr11_118872323_118872535_118869720_118869819_118881473_118881540	0.00326586	0.052	0.136	-0.084	CCDC84	wt	SE
chr2_56599479_56599613_56570013_56570090_56602950_56603070	0.00166491	0	1	-1	CCDC85A	wt	SE
chr6_41908108_41908323_41904592_41905132_42016238_42016414	0.00398862	0.856	0.981	-0.125	CCND3	wt	SE
chr5_86700661_86700824_86697518_86697589_86703792_86704003	0.00398862	0.977	0.836	0.141	CCNH	wt	SE
chr11_33724214_33724283_33719807_33720060_33731751_33731889	0.00281401	0.096	1	-0.904	CD59	wt	SE
chr10_62547818_62547988_62545421_62545545_62551647_62551727	0.00229967	0.986	0.938	0.048	CDK1	wt	SE
chr1_1643703_1643839_1640917_1641079_1650766_1650894	0.00751439	1	0	1	CDK11A	wt	SE
chr9_123222850_123223025_123220727_123220900_123230137_123230275	0.00424273	1	0.84	0.16	CDK5RAP2	wt	SE
chr6_36645565_36645710_36644304_36644347_36651873_36652288	0.00834937	0	0.678	-0.678	CDKN1A	wt	SE
chr4_184366688_184366818_184366687_184366787_184367240_184369351	0.00126148	0.812	0.401	0.411	CDKN2AIP	wt	A5SS
chr4_175237681_175237718_175237316_175237441_175238485_175239816	0.00825256	1	0.811	0.189	CEP44	wt	SE
chr18_12699829_12699904_12686260_12686449_12702484_12702721	0.00556135	0	1	-1	CEP76	wt	SE
chr2_182423293_182423435_182414360_182414435_182438479_182438611	0.00765386	1	0.308	0.692	CERKL	wt	SE
chr2_182412345_182413331_182412344_182412453_182413271_182413331	0.00288109	0	1	-1	CERKL	wt	RI
chr12_50538552_50538752_50537734_50537840_50560883_50561086	0.000643871	0.025	0.124	-0.099	CERS5	wt	SE
chr14_35182603_35182767_35182713_35182767_35182265_35182342	0.00695772	0.932	0.785	0.147	CFL2	wt	A5SS
chr14_35182460_35182767_35182713_35182767_35182265_35182342	0.00770808	0.971	0.903	0.068	CFL2	wt	A5SS
chr4_56376079_56376232_56355540_56355632_56412948_56413305	0.00556135	1	0.803	0.197	CLOCK	wt	SE
chr5_1324878_1324928_1325865_1325931_1323901_1323984_1326375_1326551	0.00331674	0.429	0.263	0.166	CLPTM1L	wt	MXE
chr2_97493468_97494871_97493467_97493637_97494732_97494871	0.00615402	1	0.522	0.478	CNNM3	wt	RI
chr2_165697666_165697756_165697665_165697753_165698219_165698333	0.00523435	0	1	-1	COBLL1	wt	A3SS
chr8_139737630_139737683_139736857_139736911_139749766_139749820	0.00479485	1	0.633	0.367	COL22A1	wt	SE
chr2_232656443_232656518_232646387_232646593_232660815_232661018	0.00771274	1	0	1	COPS7B	wt	SE
chr2_232665850_232665917_232665864_232665917_232663568_232663674	0.0045601	0	1	-1	COPS7B	wt	A3SS
chr14_74426118_74428078_74426117_74426225_74427875_74428078	0.00803217	0.015	0.034	-0.019	COQ6	wt	RI
chr2_98262980_98263129_98262751_98262854_98263529_98263603	0.00623285	0.463	1	-0.537	COX5B	wt	SE
chr4_15008929_15009219_15008928_15009210_15018811_15018902	0.00432128	0	0.423	-0.423	CPEB2	wt	A5SS
chr20_34214657_34214725_34213987_34214303_34218360_34218412	0.00755695	1	0.39	0.61	CPNE1	wt	SE
chr16_57171061_57171194_57168686_57168738_57179996_57180233	0.000925848	0.996	0.912	0.084	CPNE2	wt	SE
chr1_1248415_1248972_1248414_1248504_1248888_1248972	3.00008e-05	0.013	0.049	-0.036	CPSF3L	wt	RI
chr1_1249112_1249485_1249111_1249301_1249680_1249745	0.00242864	0.02	0.08	-0.06	CPSF3L	wt	A3SS
chr20_6006817_6006884_6004025_6004068_6011930_6012016	0.00162101	1	0.097	0.903	CRLS1	wt	SE
chr5_133647983_133648071_133643828_133644157_133655048_133655188	0.00500011	0	0.679	-0.679	CTD-2410N18.4	wt	SE
chr8_17944534_17944646_17944391_17944445_17945508_17945550	0.00457273	0	1	-1	CTD-2547L16.1	wt	SE
chr7_117426440_117426479_117424304_117424508_117431344_117431834	0.00457273	1	0	1	CTTNBP2	wt	SE
chr4_108866126_108866761_108852524_108853289_108868531_108868693	0.00755695	0.382	1	-0.618	CYP2U1	wt	SE
chr19_1425877_1425959_1422346_1422395_1428840_1428994	0.00774826	0.992	0.969	0.023	DAZAP1	wt	SE
chr6_117861831_117861978_117860417_117860542_117862080_117862188	0.00994677	0.985	0.92	0.065	DCBLD1	wt	SE
chr22_50754454_50754904_50754453_50754516_50754798_50754904	0.0036044	0	1	-1	DENND6B	wt	RI
chr12_56345407_56346215_56345406_56345567_56346124_56346215	0.00683086	1	0.249	0.751	DGKA	wt	RI
chr3_185978228_185978302_185975552_185975728_185979487_185979567	0.00623285	0	1	-1	DGKG	wt	SE
chr5_140967791_140967817_140966608_140966764_140998364_140998566	0.00311278	0.994	0.934	0.06	DIAPH1	wt	SE
chr2_233063237_233063486_233028168_233028342_233075035_233075115	0.00393937	0.032	0.152	-0.12	DIS3L2	wt	SE
chr16_84199389_84199603_84193279_84193401_84203464_84203962	0.00684993	1	0	1	DNAAF1	wt	SE
chr1_225147855_225148004_225142660_225142800_225152180_225152311	0.000940172	0.982	0.834	0.148	DNAH14	wt	SE
chr1_225288415_225288586_225284819_225284941_225305385_225305490	0.00408242	0	1	-1	DNAH14	wt	SE
chr16_21033293_21033422_21030945_21031191_21035917_21036023	0.00526485	1	0	1	DNAH3	wt	SE
chr2_84752689_84752862_84744942_84745175_84775411_84775541	0.00725477	1	0	1	DNAH6	wt	SE
chr17_40155377_40155575_40152499_40152588_40170455_40170536	0.00488848	0.137	0.614	-0.477	DNAJC7	wt	SE
chr20_31393144_31393213_31390190_31390276_31395567_31397161	0.00765386	0.019	0.157	-0.138	DNMT3B	wt	SE
chr21_34958284_34958366_34951655_34951868_34959827_34959908	0.00175234	0	1	-1	DONSON	wt	SE
chr5_31527611_31527687_31526861_31527013_31529146_31529212	0.00771274	0	1	-1	DROSHA	wt	SE
chr6_56463274_56463507_56462537_56462804_56464866_56465019	0.00229967	0.99	0.893	0.097	DST	wt	SE
chr2_172544981_172545158_172544819_172544868_172546656_172546773	0.00721142	0	1	-1	DYNC1I2	wt	SE
chr6_127651954_127652175_127648025_127648289_127664480_127664503	0.00618647	0.952	0.84	0.112	ECHDC1	wt	SE
chr1_41949421_41949472_41948580_41948749_41949717_41949756	0.00623285	1	0	1	EDN2	wt	SE
chr17_45425174_45425317_45422381_45422464_45438743_45438887	0.00821221	0.191	1	-0.809	EFCAB13	wt	SE
chr12_3747290_3747623_3747289_3747620_3763377_3763565	0.0045601	0	1	-1	EFCAB4B	wt	A3SS
chr17_28323324_28323378_28323329_28323378_28320182_28320339	0.00523435	1	0	1	EFCAB5	wt	A3SS
chr6_31856746_31856847_31856375_31856524_31857004_31857119	0.00556135	0.785	0.577	0.208	EHMT2	wt	SE
chr3_184033860_184034006_184033550_184033644_184035108_184035285	0.00355694	1	0.92	0.08	EIF4G1	wt	SE
chr3_184033551_184033644_184033919_184034006_184032339_184032462_184035108_184035285	0.00232286	0	0.046	-0.046	EIF4G1	wt	MXE
chr3_184033551_184033644_184032339_184032462_184035108_184035285	0.00981013	0	0.392	-0.392	EIF4G1	wt	SE
chr11_10823208_10823756_10823595_10823756_10822508_10822634	0.00456636	0.776	0.627	0.149	EIF4G2	wt	A5SS
chr11_10823208_10823321_10822508_10822634_10823595_10823756	0.00573352	0.944	0.893	0.051	EIF4G2	wt	SE
chr9_23765007_23765097_23762003_23762247_23821224_23821273	0.00592331	1	0.013	0.987	ELAVL2	wt	SE
chr6_53142444_53142541_53140976_53141054_53154892_53154987	0.00765386	1	0	1	ELOVL5	wt	SE
chr5_60098454_60098492_60095006_60095057_60139248_60139365	0.00556135	1	0.26	0.74	ELOVL7	wt	SE
chr16_67698899_67699071_67697689_67697723_67699973_67700032	0.000211665	0.953	0.546	0.407	ENKD1	wt	SE
chr16_67698899_67699071_67697322_67697459_67699973_67700032	0.00597231	0.888	0.564	0.324	ENKD1	wt	SE
chr16_67697840_67697965_67697559_67697723_67699973_67700177	0.00175234	0.962	0.673	0.289	ENKD1	wt	SE
chr17_4856346_4856404_4856089_4856185_4856566_4856636	0.00772333	0.988	0.895	0.093	ENO3	wt	SE
chr3_69061519_69061950_69061753_69061950_69061086_69061142	0.00685636	1	0.335	0.665	EOGT	wt	A5SS
chr3_69061666_69061950_69061753_69061950_69061086_69061142	0.00551636	1	0.632	0.368	EOGT	wt	A5SS
chr6_145992375_145992535_145956380_145956622_146007257_146007432	0.00541377	0.062	1	-0.938	EPM2A	wt	SE
chr17_48613390_48613560_48611912_48612013_48613781_48613952	0.00808144	0.174	1	-0.826	EPN3	wt	SE
chr19_45917221_45917292_45916691_45917003_45918118_45918218	0.00229967	0.835	0.935	-0.1	ERCC1	wt	SE
chr14_103576368_103576521_103574732_103574854_103576696_103576896	0.00440803	1	0	1	EXOC3L4	wt	SE
chr14_103576368_103576896_103576696_103576896_103574732_103574854	0.0045601	1	0	1	EXOC3L4	wt	A3SS
chr7_148513776_148515209_148513775_148513870_148514968_148515209	0.00726252	1	0.758	0.242	EZH2	wt	RI
chr7_92207633_92207707_92206416_92206509_92219581_92219643	0.00556135	1	0	1	FAM133B	wt	SE
chr5_137369462_137369558_137356719_137356886_137369689_137369717	0.00623285	0	1	-1	FAM13B	wt	SE
chr5_79806533_79806905_79801761_79801895_79809422_79809588	0.00111587	0.08	1	-0.92	FAM151B	wt	SE
chr15_82555480_82555529_82555167_82555273_82555699_82555779	0.00556135	1	0	1	FAM154B	wt	SE
chr15_49912331_49912387_49907317_49907440_49912827_49912944	0.00556135	0.67	0	0.67	FAM227B	wt	SE
chr4_77201417_77201494_77199221_77199377_77204533_77204907	0.00623285	1	0	1	FAM47E	wt	SE
chr4_77189813_77189966_77189812_77189921_77192720_77192921	0.00482698	1	0	1	FAM47E-STBD1	wt	A5SS
chr7_100197654_100197824_100193197_100193329_100198156_100198648	0.00556135	0	1	-1	FBXO24	wt	SE
chr6_36990015_36993714_36990014_36990146_36993567_36993714	0.00678717	1	0.043	0.957	FGD2	wt	RI
chr2_179337756_179337869_179334378_179334509_179343005_179343280	0.00671374	0.12	1	-0.88	FKBP7	wt	SE
chrX_153582984_153583079_153582748_153582851_153583192_153583257	0.00554887	0.984	0.961	0.023	FLNA	wt	SE
chr14_85997511_85997566_85996506_85996878_86019076_86019187	0.00772333	0	1	-1	FLRT2	wt	SE
chr12_2974521_2974565_2973848_2973918_2975558_2975687	1.88842e-05	0.971	0.897	0.074	FOXM1	wt	SE
chr12_51784634_51784721_51777244_51777366_51785070_51785174	0.00440803	0.506	1	-0.494	GALNT6	wt	SE
chr9_128050041_128050162_128024109_128024238_128057736_128057801	0.00765386	1	0.089	0.911	GAPVD1	wt	SE
chr1_173834609_173834685_173833394_173833842_173835314_173835344	0.00488848	0	1	-1	GAS5	wt	SE
chr1_173835315_173835344_173833768_173834685_173837097_173837125	0.00487032	0	1	-1	GAS5	wt	SE
chr17_681862_681984_681934_681984_680107_680228	0.00839394	0.008	0.049	-0.041	GLOD4	wt	A5SS
chr20_57473996_57474040_57470217_57470739_57475003_57475465	0.00051579	0.972	0.898	0.074	GNAS	wt	SE
chr1_1771068_1771121_1770628_1770677_1821802_1821840	0.00336333	0	1	-1	GNB1	wt	SE
chr7_23290381_23290481_23287359_23287612_23292925_23292986	0.00751346	1	0.128	0.872	GPNMB	wt	SE
chr11_64055537_64055686_64054436_64054486_64055811_64055940	0.00713089	1	0.908	0.092	GPR137	wt	SE
chr1_145788767_145788855_145789295_145789392_145787771_145787864_145791060_145791170	0.00232286	0.08	0.741	-0.661	GPR89A	wt	MXE
chr7_65892936_65893027_65876601_65876689_65915057_65915223	0.00694693	1	0.357	0.643	GS1-124K5.2	wt	SE
chr11_45947590_45947898_45947589_45947702_45947772_45947898	0.000710676	0.02	0.184	-0.164	GYLTL1B	wt	RI
chrX_48676627_48676819_48676447_48676516_48678512_48678587	0.0087175	0.988	0.819	0.169	HDAC6	wt	SE
chr14_31583083_31583265_31582482_31582690_31583491_31583546	0.000962347	1	0.876	0.124	HECTD1	wt	SE
chr9_97218522_97218619_97216239_97216352_97220603_97220746	0.00928276	0.939	0.841	0.098	HIATL1	wt	SE
chr6_32920061_32920238_32917860_32918580_32920725_32920811	0.00623285	0	1	-1	HLA-DMA	wt	SE
chr19_1068413_1068743_1065921_1066162_1073147_1073222	0.00847997	0.204	1	-0.796	HMHA1	wt	SE
chr4_83347616_83347786_83345783_83347282_83348342_83348344	0.000250207	0.981	0.945	0.036	HNRNPDL	wt	SE
chr7_27163079_27164229_27163078_27163257_27163949_27164229	0.00354044	1	0	1	HOXA-AS2	wt	RI
chr2_177042439_177042554_177042059_177042222_177043756_177043826	0.00488848	0	1	-1	HOXD-AS1	wt	SE
chr2_177042439_177042584_177042059_177042222_177043756_177043826	0.00457273	0	1	-1	HOXD-AS1	wt	SE
chr12_122295234_122295725_122295233_122295338_122295662_122295725	0.00992798	0.164	1	-0.836	HPD	wt	RI
chr12_117314496_117314605_117299137_117299271_117318780_117318893	0.00733441	0	0.22	-0.22	HRK	wt	SE
chrX_131803141_131803227_131761997_131763121_131842489_131842522	0.00311278	0	1	-1	HS6ST2	wt	SE
chr12_57156982_57157198_57156987_57157198_57146236_57146365	0.00295207	1	0	1	HSD17B6	wt	A3SS
chr16_70899021_70899266_70896987_70897085_70900071_70900200	0.00696842	1	0.075	0.925	HYDIN	wt	SE
chr1_43917081_43917215_43917098_43917215_43916824_43916982	0.00448627	1	0	1	HYI	wt	A5SS
chr7_23455748_23455838_23401308_23401360_23458394_23458443	0.00500011	0	1	-1	IGF2BP3	wt	SE
chr8_82590818_82590924_82588468_82588500_82591360_82591465	0.00736527	1	0.078	0.922	IMPA1	wt	SE
chr13_51997166_51997226_51995247_51995470_52004429_52004519	0.00162101	0	1	-1	INTS6	wt	SE
chr8_95877734_95877928_95877733_95877918_95879367_95879424	0.00695772	1	0	1	INTS8	wt	A5SS
chr15_67687629_67687901_67681168_67681344_67692451_67692643	0.00755695	1	0.13	0.87	IQCH	wt	SE
chr16_71937493_71937579_71937067_71937161_71949528_71949631	0.00771274	0	1	-1	IST1	wt	SE
chr17_73751782_73751931_73750656_73750896_73752509_73752698	0.00573352	1	0.766	0.234	ITGB4	wt	SE
chr17_73749846_73750055_73748526_73748658_73750656_73750896	0.000483296	0.158	0.006	0.152	ITGB4	wt	SE
chr1_185275617_185275757_185274667_185274775_185276145_185276271	0.00488848	0.125	0.241	-0.116	IVNS1ABP	wt	SE
chr3_20189895_20189979_20189734_20189798_20193823_20195896	0.00162101	1	0.768	0.232	KAT2B	wt	SE
chr8_97249685_97249803_97247654_97247789_97250134_97250262	0.00623285	1	0	1	KB-1043D8.6	wt	SE
chr8_96313350_96313420_96281063_96281118_96444853_96445008	0.00623285	0	1	-1	KB-1047C11.2	wt	SE
chr1_6111571_6111814_6105980_6106243_6132814_6132858	0.00661718	0	1	-1	KCNAB2	wt	SE
chr20_62043128_62043235_62039765_62039889_62044802_62044934	0.00765386	1	0	1	KCNQ2	wt	SE
chr3_58479880_58480135_58477845_58477896_58484439_58484509	0.00126973	0.017	0.207	-0.19	KCTD6	wt	SE
chr15_69738625_69738703_69738347_69738430_69739209_69739280	0.000244157	0.942	0.829	0.113	KIF23	wt	SE
chr15_69738622_69738703_69738347_69738430_69739209_69739280	0.00051579	0.972	0.915	0.057	KIF23	wt	SE
chr4_166149959_166150065_166141085_166141211_166159929_166159983	0.00337836	0.73	0.944	-0.214	KLHL2	wt	SE
chr3_183354009_183354099_183353410_183353535_183368083_183368363	0.00623285	1	0.134	0.866	KLHL24	wt	SE
chr12_27950180_27950282_27944640_27944834_27950647_27951089	0.00890342	0.164	0.346	-0.182	KLHL42	wt	SE
chr7_151892992_151893096_151891524_151891653_151896363_151896544	0.00476426	1	0.534	0.466	KMT2C	wt	SE
chr22_41613127_41615540_41613126_41613206_41615422_41615540	0.000109939	0.01	0.04	-0.03	L3MBTL2	wt	RI
chr5_154173360_154173482_154173154_154173283_154173659_154173822	0.000211665	0.965	0.805	0.16	LARP1	wt	SE
chr5_154173360_154173560_154173154_154173283_154173659_154173755	0.000211665	0.973	0.843	0.13	LARP1	wt	SE
chr21_40816570_40816671_40816060_40816127_40817650_40817678	0.00623285	1	0	1	LCA5L	wt	SE
chr19_35624222_35624348_35622874_35622946_35624596_35624668	0.00623285	1	0	1	LGI4	wt	SE
chr21_44882338_44882405_44881991_44882141_44883219_44883369	0.00772333	1	0	1	LINC00313	wt	SE
chr6_166361952_166362096_166360259_166360708_166362742_166363402	0.00623285	0	1	-1	LINC00473	wt	SE
chr21_17966660_17966774_17909600_17909759_17979313_17979407	0.00623285	0	1	-1	LINC00478	wt	SE
chr8_123705612_123705720_123683507_123683627_123706119_123706345	0.00556135	0	1	-1	LINC01151	wt	SE
chr17_18140149_18141087_18140148_18140253_18141380_18141528	0.00695772	1	0.797	0.203	LLGL1	wt	A5SS
chr22_50943658_50943763_50943230_50943413_50943831_50943966	0.00281401	1	0.908	0.092	LMF2	wt	SE
chr22_50943486_50943582_50943230_50943413_50943831_50943966	0.00408242	1	0.919	0.081	LMF2	wt	SE
chr18_2928589_2928658_2927719_2927809_2929062_2929156	0.004184	0.961	0.816	0.145	LPIN2	wt	SE
chr17_79987419_79987511_79986894_79987061_79987940_79988114	0.00508032	0.973	0.881	0.092	LRRC45	wt	SE
chr17_17896079_17897732_17896078_17896225_17897612_17897732	0.0036044	0.126	1	-0.874	LRRC48	wt	RI
chr13_46801647_46802324_46787136_46787254_46802799_46802868	0.00744799	1	0.094	0.906	LRRC63	wt	SE
chr2_238636519_238636578_238617186_238617273_238657006_238657042	0.00765905	0.022	0.092	-0.07	LRRFIP1	wt	SE
chr19_34706029_34706205_34699100_34699956_34706500_34706566	0.00440803	0.965	0.895	0.07	LSM14A	wt	SE
chr19_41128855_41128926_41128305_41128572_41129508_41129637	0.00602431	0.866	0.742	0.124	LTBP4	wt	SE
chr19_41129841_41129987_41129508_41129637_41131761_41131911	0.00623285	0.971	0.907	0.064	LTBP4	wt	SE
chr16_240540_240569_238967_240134_242925_243014	0.00556135	0.989	0.942	0.047	LUC7L	wt	SE
chr1_219352723_219352768_219352741_219352768_219352488_219352588	0.00475244	1	0	1	LYPLAL1	wt	A3SS
chr16_20926878_20927036_20913807_20914039_20931443_20931536	0.00303919	0.835	1	-0.165	LYRM1	wt	SE
chrX_49021045_49021428_49021044_49021127_49021245_49021428	0.00178213	0	1	-1	MAGIX	wt	RI
chr3_47950528_47953911_47918906_47919013_47956306_47956429	4.10435e-06	0.007	0.025	-0.018	MAP4	wt	SE
chr2_102477287_102477448_102480282_102480513_102476197_102476326_102481391_102481498	0.00283672	0.915	0.783	0.132	MAP4K4	wt	MXE
chr2_102480283_102480513_102476104_102476326_102481391_102481465	0.000211665	0.033	0.109	-0.076	MAP4K4	wt	SE
chr2_102480283_102480513_102477286_102477448_102481391_102481465	0.00556135	0.052	0.137	-0.085	MAP4K4	wt	SE
chr5_179713975_179714067_179707439_179707608_179718847_179719053	0.00138015	0.133	0.368	-0.235	MAPK9	wt	SE
chr18_74700256_74700483_74696730_74696850_74700832_74700868	0.00623285	1	0	1	MBP	wt	SE
chr20_5952653_5952683_5948475_5948671_5953701_5953842	0.00746416	0.962	0.878	0.084	MCM8	wt	SE
chrX_119728806_119728923_119727935_119728127_119739261_119739414	0.00623285	1	0	1	MCTS1	wt	SE
chr12_27213760_27213926_27199084_27199165_27217208_27217429	0.00488848	1	0.097	0.903	MED21	wt	SE
chr16_2321677_2321892_2318663_2318844_2322987_2323125	0.00960193	1	0.118	0.882	MIR940	wt	SE
chr2_99787806_99787892_99786997_99787115_99787972_99788109	0.00556135	0.819	0.623	0.196	MITD1	wt	SE
chr22_40915468_40915616_40859224_40859290_40929593_40929815	0.000596134	0.09	1	-0.91	MKL1	wt	SE
chr16_14242524_14242586_14234400_14234617_14243142_14243393	0.00355694	0	1	-1	MKL2	wt	SE
chr14_61264805_61264878_61201479_61201669_61278704_61278845	0.00835428	1	0.147	0.853	MNAT1	wt	SE
chr18_33778653_33778719_33767481_33767644_33783075_33783152	0.00457273	1	0	1	MOCOS	wt	SE
chr14_102732160_102732249_102718253_102718332_102744942_102745031	0.00623285	0	1	-1	MOK	wt	SE
chr1_43814934_43815030_43814513_43814673_43817886_43817974	0.00765386	1	0	1	MPL	wt	SE
chr17_17083921_17083983_17083316_17083402_17088136_17088874	0.00556135	0.594	0.424	0.17	MPRIP	wt	SE
chr2_27535082_27535114_27532359_27532849_27535860_27535976	0.00778938	0	1	-1	MPV17	wt	SE
chr2_27997291_27997397_27994583_27994666_28002299_28002564	0.00938567	0.947	0.875	0.072	MRPL33	wt	SE
chr14_64855719_64855843_64855025_64855186_64857054_64857185	0.00755695	1	0	1	MTHFD1	wt	SE
chr8_17581611_17581671_17581180_17581342_17611225_17612520	0.00623285	1	0	1	MTUS1	wt	SE
chr1_45798957_45798996_45798434_45798506_45800062_45800183	0.0034629	1	0	1	MUTYH	wt	SE
chr1_45798435_45798996_45798434_45798506_45798589_45798996	0.00844586	0.008	0.118	-0.11	MUTYH	wt	RI
chr20_33589048_33589329_33589047_33589152_33589233_33589329	0.00178213	0	1	-1	MYH7B	wt	RI
chr20_33589751_33590240_33589750_33589888_33589979_33590240	0.00538704	0	1	-1	MYH7B	wt	RI
chr6_76608090_76608128_76604947_76604977_76617321_76617425	0.00938567	1	0.327	0.673	MYO6	wt	SE
chr11_3010359_3010501_3000436_3000467_3013483_3013607	0.00600338	0.124	0.24	-0.116	NAP1L4	wt	SE
chr7_102788408_102788551_102769206_102769239_102789284_102789682	0.00479485	0	1	-1	NAPEPLD	wt	SE
chr17_8347942_8348060_8348271_8348358_8347577_8347675_8349028_8349182	0.00232286	0.478	0	0.478	NDEL1	wt	MXE
chr1_198190129_198190240_198126123_198126406_198201682_198201767	0.00398862	0.022	0.1	-0.078	NEK7	wt	SE
chr17_29706124_29706375_29705908_29706041_29708890_29709124	0.00573352	1	0.344	0.656	NF1	wt	SE
chr19_36387628_36387960_36387627_36387733_36387814_36387960	0.00376974	0.009	0.162	-0.153	NFKBID	wt	RI
chr6_41048550_41048636_41046767_41046903_41051784_41051931	0.00488848	0.779	0.537	0.242	NFYA	wt	SE
chr15_23014438_23014528_23012278_23012439_23019799_23019856	9.03866e-10	0.843	0.991	-0.148	NIPA2	wt	SE
chr15_23019800_23019856_23012278_23012439_23021197_23021429	0.000182274	0.845	0.993	-0.148	NIPA2	wt	SE
chr15_23014438_23014528_23012278_23012439_23021197_23021429	5.2733e-07	0.821	0.996	-0.175	NIPA2	wt	SE
chr17_33466839_33467085_33466253_33466333_33468997_33469141	0.00618035	1	0.817	0.183	NLE1	wt	SE
chr3_139353453_139353489_139346457_139346603_139356804_139356904	0.0077805	0	1	-1	NMNAT3	wt	SE
chr20_2636580_2636860_2636579_2636680_2637046_2637195	0.00875976	0.282	0.418	-0.136	NOP56	wt	A5SS
chr17_79915682_79915784_79914758_79914950_79916210_79916269	0.00408242	1	0.792	0.208	NOTUM	wt	SE
chr17_45669270_45669426_45669321_45669426_45668082_45668247	0.00242864	0.002	0.06	-0.058	NPEPPS	wt	A3SS
chr1_182787948_182787994_182787675_182787824_182794915_182794955	0.00771274	0.779	1	-0.221	NPL	wt	SE
chr16_174936_175072_169124_169254_180520_180590	0.00964777	0.025	0.117	-0.092	NPRL3	wt	SE
chr11_47280731_47280810_47279546_47279716_47281336_47281530	0.00623285	0	1	-1	NR1H3	wt	SE
chr15_96815991_96816045_96814931_96815027_96819145_96819225	0.00467227	0	1	-1	NR2F2-AS1	wt	SE
chr14_24553729_24553954_24551862_24552084_24583930_24584219	0.00541377	1	0	1	NRL	wt	SE
chr10_104871502_104871562_104865462_104865558_104934614_104934739	0.00162101	0	1	-1	NT5C2	wt	SE
chr16_1836538_1836956_1836537_1836656_1836738_1836956	0.00992798	0.246	1	-0.754	NUBP2	wt	RI
chr11_17297160_17297456_17290731_17290878_17297554_17297750	0.00623285	0	1	-1	NUCB2	wt	SE
chr11_71723447_71723488_71721831_71721900_71723940_71727306	0.000216696	0.739	0.525	0.214	NUMA1	wt	SE
chr5_37307399_37307534_37305158_37305312_37309230_37309369	0.00774826	0.989	0.946	0.043	NUP155	wt	SE
chr4_169798874_169799545_169753191_169753322_169812072_169812208	0.00429427	0.736	0.432	0.304	PALLD	wt	SE
chr7_139727076_139727206_139725995_139726148_139728412_139728488	0.00623285	0.805	0.449	0.356	PARP12	wt	SE
chr3_51993911_51994336_51994204_51994336_51993592_51993667	0.00432128	0.881	0.656	0.225	PCBP4	wt	A5SS
chr3_51993911_51994039_51993592_51993667_51994204_51994336	0.00355694	0.96	0.86	0.1	PCBP4	wt	SE
chr10_105106995_105107054_105086290_105086389_105108472_105108569	0.00215298	0.102	1	-0.898	PCGF6	wt	SE
chr8_52752007_52752198_52746077_52746249_52758220_52758323	0.00133197	0.058	0.342	-0.284	PCMTD1	wt	SE
chr15_101871856_101871894_101866581_101866684_101872056_101872236	0.00776836	1	0	1	PCSK6	wt	SE
chr11_770314_770398_767219_767373_770992_771104	0.00594317	0.278	1	-0.722	PDDC1	wt	SE
chr1_144837813_144837884_144836185_144836558_144852393_144852499	0.00771274	0	1	-1	PDE4DIP	wt	SE
chr16_66926457_66926554_66920449_66920548_66926798_66926903	0.00765386	0	1	-1	PDP2	wt	SE
chr4_39870290_39870355_39868480_39868635_39871013_39871082	0.00556135	1	0	1	PDS5A	wt	SE
chr11_45936155_45936235_45932448_45932513_45939008_45939044	0.00771274	1	0	1	PEX16	wt	SE
chr16_88783945_88784023_88783430_88783619_88785981_88786129	8.81761e-07	0.048	0.169	-0.121	PIEZO1	wt	SE
chr2_46818942_46819064_46808423_46808730_46819613_46819722	0.000940172	0.054	0.217	-0.163	PIGF	wt	SE
chr19_9947499_9947551_9946015_9946078_9949111_9949324	0.00556135	0.012	0.04	-0.028	PIN1	wt	SE
chr22_32025762_32025870_32024838_32024967_32026507_32026785	0.00440803	0	1	-1	PISD	wt	SE
chr22_28250842_28250927_28247656_28249651_28254374_28254497	0.0055881	0.989	0.962	0.027	PITPNB	wt	SE
chr4_84055688_84055787_84039036_84039124_84058111_84058228	0.00623285	1	0	1	PLAC8	wt	SE
chr6_144385588_144385735_144385604_144385735_144290043_144290115	0.00695772	0	1	-1	PLAGL1	wt	A5SS
chr2_131888294_131888333_131877807_131878551_131897739_131897848	0.00367081	0	1	-1	PLEKHB2	wt	SE
chr17_43553254_43553439_43552962_43553092_43555466_43555513	0.00928276	1	0.294	0.706	PLEKHM1	wt	SE
chr3_145795649_145795711_145794568_145794682_145796902_145797044	0.00772333	0.899	0.803	0.096	PLOD2	wt	SE
chr3_145841052_145841112_145838898_145839035_145841924_145842016	0.00733441	0.014	0.044	-0.03	PLOD2	wt	SE
chr12_56359720_56359846_56355405_56355516_56360461_56360498	0.00457273	0.113	1	-0.887	PMEL	wt	SE
chr19_14046534_14046643_14045066_14045223_14046792_14046857	0.00418174	1	0	1	PODNL1	wt	SE
chr14_77745072_77746271_77745071_77745212_77746165_77746271	0.00473983	0.048	0.1	-0.052	POMT2	wt	RI
chr19_42614699_42614757_42603867_42603973_42614852_42614908	0.00772333	1	0	1	POU2F2	wt	SE
chr22_22012932_22012975_22012554_22012751_22015125_22015310	0.00467227	0	1	-1	PPIL2	wt	SE
chr8_67929854_67930066_67925132_67925331_67940725_67940786	0.00418174	1	0	1	PPP1R42	wt	SE
chr14_102285329_102285422_102229241_102229307_102323022_102323222	0.00336333	0.077	1	-0.923	PPP2R5C	wt	SE
chr18_77679184_77679400_77662419_77664183_77693968_77694022	0.00488848	0.976	0.715	0.261	PQLC1	wt	SE
chr2_11315094_11315135_11312050_11312171_11317862_11318083	0.00488848	1	0.741	0.259	PQLC3	wt	SE
chr2_179310153_179310262_179309148_179309227_179312231_179312313	0.00808144	0.014	0.048	-0.034	PRKRA	wt	SE
chr12_50024328_50024408_50017196_50017376_50025183_50025327	0.0047741	0.11	1	-0.89	PRPF40B	wt	SE
chr8_141780815_141780898_141779673_141779691_141799572_141799625	0.00441672	1	0	1	PTK2	wt	SE
chr12_6879010_6879165_6879086_6879165_6878768_6878840	0.0045601	0.039	0.075	-0.036	PTMS	wt	A3SS
chr15_65826687_65826772_65822755_65823056_65828058_65828172	0.00498426	0.264	1	-0.736	PTPLAD1	wt	SE
chr6_128329191_128329232_128327170_128327200_128330274_128330413	0.00775563	0	1	-1	PTPRK	wt	SE
chr21_46285486_46285565_46285309_46285362_46292768_46292947	0.00440803	0	1	-1	PTTG1IP	wt	SE
chr2_61237791_61238023_61235915_61236150_61238899_61239040	0.00623285	0.674	0.202	0.472	PUS10	wt	SE
chr16_2201696_2201762_2201569_2201611_2201856_2201909	0.00579183	1	0.875	0.125	RAB26	wt	SE
chr12_4654948_4654998_4654384_4654478_4655474_4655584	0.00279738	1	0.712	0.288	RAD51AP1	wt	SE
chr5_34716894_34716983_34716190_34716326_34757572_34757703	0.00500011	0	1	-1	RAI14	wt	SE
chr19_5957929_5957979_5951403_5951607_5978071_5978104	0.00510045	0.739	0	0.739	RANBP3	wt	SE
chr19_5950728_5950883_5941809_5941846_5951403_5951607	0.00771274	0.165	0.711	-0.546	RANBP3	wt	SE
chr7_44073775_44073910_44070379_44070500_44076270_44076408	0.00751492	0	1	-1	RASA4CP	wt	SE
chr11_66388317_66388409_66386515_66386975_66391684_66391693	0.00398862	1	0	1	RBM14	wt	SE
chr7_127981172_127981273_127979686_127979845_127983729_127983962	0.00399487	0.022	0.106	-0.084	RBM28	wt	SE
chr20_34317384_34317473_34317233_34317287_34319862_34320057	0.00554448	0.907	0.796	0.111	RBM39	wt	SE
chr20_34317384_34317449_34317233_34317287_34319862_34320057	0.00663611	0.96	0.91	0.05	RBM39	wt	SE
chr3_50147812_50147896_50147035_50147121_50148111_50148203	0.00281186	0.991	0.916	0.075	RBM5	wt	SE
chr12_107268259_107268345_107254045_107254190_107272764_107272903	0.0049836	1	0	1	RIC8B	wt	SE
chr12_8852381_8853210_8850517_8850893_8866406_8866637	0.00100249	0.038	0.1	-0.062	RIMKLB	wt	SE
chr8_105106706_105106957_105105698_105105871_105160834_105161076	0.00126973	1	0	1	RIMS2	wt	SE
chr11_66101390_66101512_66101389_66101509_66101984_66102722	0.0045601	0	1	-1	RIN1	wt	A3SS
chr6_3083319_3083547_3081212_3081350_3085492_3085642	0.00498426	1	0.808	0.192	RIPK1	wt	SE
chr2_38178376_38179344_38177574_38177738_38201182_38201357	0.00868499	0.059	1	-0.941	RMDN2	wt	SE
chr1_145646279_145646469_145646114_145646173_145650482_145650540	0.00960193	0.004	0.029	-0.025	RNF115	wt	SE
chr1_145646279_145646469_145648015_145648067_145646114_145646173_145650482_145650540	0.00232286	0.157	0.814	-0.657	RNF115	wt	MXE
chr3_149613260_149613357_149613259_149613347_149629764_149629870	0.00456636	0	1	-1	RNF13	wt	A5SS
chr7_5806526_5806570_5800641_5800769_5817117_5817259	0.00774826	1	0	1	RNF216	wt	SE
chr7_5778907_5779252_5778906_5778983_5780603_5781275	0.00200191	0.012	0.042	-0.03	RNF216	wt	A3SS
chr6_125369298_125369405_125367752_125367807_125379087_125379252	0.00765386	0	1	-1	RNF217	wt	SE
chr4_2513683_2513692_2498733_2498848_2514809_2514858	0.00794497	0	1	-1	RNF4	wt	SE
chr11_130185223_130185342_130184933_130185010_130185445_130185578	0.00556135	0	1	-1	RP11-121M22.1	wt	SE
chr12_98896361_98896390_98887208_98887262_98897537_98897633	0.00781098	0	1	-1	RP11-181C3.1	wt	SE
chr15_69759769_69759959_69757171_69757230_69760511_69760732	0.00623285	1	0	1	RP11-279F6.1	wt	SE
chr14_93655238_93655342_93652604_93652848_93676169_93676303	0.00440803	1	0	1	RP11-371E8.4	wt	SE
chr4_129221293_129221376_129213905_129214277_129224116_129224190	0.00556135	0	1	-1	RP11-420A23.1	wt	SE
chr4_39656007_39656129_39655026_39655085_39667742_39668188	0.00663611	0.115	1	-0.885	RP11-539G18.2	wt	SE
chr1_153604510_153604539_153598807_153599009_153606433_153606586	0.00457156	1	0	1	RP1-178F15.5	wt	SE
chr5_175609623_175609766_175609687_175609766_175607818_175607889	0.00174139	1	0	1	RP11-844P9.2	wt	A5SS
chr14_35403223_35403337_35390815_35390919_35433134_35433246	0.00440803	1	0	1	RP11-85K15.2	wt	SE
chr1_26144714_26144915_26144052_26144204_26146202_26146234	0.00175234	1	0	1	RP1-317E23.3	wt	SE
chr6_114551321_114551487_114500188_114500321_114556793_114556880	0.00623285	0.138	1	-0.862	RP3-399L15.3	wt	SE
chr22_38743494_38743590_38732612_38732711_38776374_38776428	0.00623285	1	0	1	RP3-449O17.1	wt	SE
chr16_72781020_72781081_72779303_72779365_72821061_72821143	0.00772333	0	1	-1	RP5-991G20.1	wt	SE
chr14_21802761_21802864_21802763_21802864_21798407_21798546	0.0045601	1	0	1	RPGRIP1	wt	A3SS
chr22_51227178_51227226_51223600_51223721_51227322_51227382	0.00556135	1	0	1	RPL23AP82	wt	SE
chr20_35860699_35860794_35858375_35858462_35862422_35862498	0.00408242	0.991	0.967	0.024	RPN2	wt	SE
chr11_63486174_63488504_63448954_63449250_63517462_63517670	0.00389959	0.016	0.033	-0.017	RTN3	wt	SE
chr11_63486453_63488504_63448967_63449250_63517462_63517670	0.00361504	0.016	0.034	-0.018	RTN3	wt	SE
chr6_45481187_45481390_45479982_45480144_45630851_45631609	0.00750037	0.157	1	-0.843	RUNX2	wt	SE
chr22_20784977_20785195_20784715_20784844_20791868_20792112	0.00775563	0.874	0.71	0.164	SCARF2	wt	SE
chr8_144885553_144885741_144877589_144877700_144885816_144886110	0.00556135	0.991	0.932	0.059	SCRIB	wt	SE
chr1_31351776_31351859_31351522_31351587_31352823_31352861	0.00623285	1	0	1	SDC3	wt	SE
chr3_10360941_10361000_10360822_10360856_10362192_10362742	0.00279738	0	1	-1	SEC13	wt	SE
chr19_49170584_49170720_49166453_49166524_49176412_49176524	0.00751439	1	0	1	SEC1P	wt	SE
chr1_151339492_151339651_151339197_151339380_151340674_151340795	0.00556135	0	1	-1	SELENBP1	wt	SE
chr1_151341480_151341665_151341917_151342030_151340674_151340795_151342188_151342245	0.00645111	0	1	-1	SELENBP1	wt	MXE
chr14_94855138_94855347_94855155_94855347_94854896_94855000	0.00644065	0.662	0	0.662	SERPINA1	wt	A5SS
chr3_47144836_47144913_47139444_47139571_47155365_47155494	0.00696842	0.112	1	-0.888	SETD2	wt	SE
chr3_9475054_9475246_9471510_9471735_9475528_9475562	0.00493739	0.616	0.337	0.279	SETD5	wt	SE
chr11_64533423_64533627_64532077_64532990_64534663_64534723	0.00113771	0.65	0.274	0.376	SF1	wt	SE
chr11_64532078_64533627_64532077_64532990_64534663_64534723	7.23649e-05	0.82	0.467	0.353	SF1	wt	A3SS
chr11_64534372_64534551_64532077_64532990_64534663_64534718	0.000383272	0.94	0.773	0.167	SF1	wt	SE
chr11_64545459_64545618_64543969_64544098_64545833_64545979	0.00960193	0.049	0.021	0.028	SF1	wt	SE
chr11_64534372_64534551_64534663_64534747_64532761_64532990_64535042_64535316	0.000730842	0.053	0.212	-0.159	SF1	wt	MXE
chr2_85662392_85662619_85662190_85662246_85662788_85662947	0.00675666	0	1	-1	SH2D6	wt	SE
chr2_256207_256690_253004_253115_260084_261323	0.00556135	1	0.158	0.842	SH3YL1	wt	SE
chr5_54619960_54620026_54603587_54603975_54635837_54636012	0.00772333	1	0.098	0.902	SKIV2L2	wt	SE
chr21_46918260_46918526_46913485_46916293_46945730_46945872	0.00641329	0	1	-1	SLC19A1	wt	SE
chr11_35302414_35302548_35286940_35287305_35308303_35308334	0.0075155	0	1	-1	SLC1A2	wt	SE
chr2_65245679_65245813_65245204_65245399_65248045_65248528	2.02891e-06	0.997	0.89	0.107	SLC1A4	wt	SE
chr2_113410466_113410524_113410278_113410375_113414698_113414818	0.00440803	0.018	0.05	-0.032	SLC20A1	wt	SE
chr22_19165455_19165554_19164632_19164717_19165645_19165753	5.2733e-07	0.971	0.806	0.165	SLC25A1	wt	SE
chr22_19165240_19165554_19164632_19164717_19165645_19165753	8.81761e-07	0.971	0.815	0.156	SLC25A1	wt	SE
chr22_19165240_19165378_19164632_19164717_19165645_19165753	2.96322e-06	0.971	0.821	0.15	SLC25A1	wt	SE
chr10_70276841_70277022_70276507_70276600_70287002_70287173	0.00295873	0.133	0.382	-0.249	SLC25A16	wt	SE
chr10_70276841_70276942_70276507_70276600_70287002_70287195	0.00311278	0.131	0.399	-0.268	SLC25A16	wt	SE
chr17_8193921_8193996_8193932_8193996_8193171_8193302	0.00695772	0	1	-1	SLC25A35	wt	A5SS
chr17_79244718_79244824_79226872_79227040_79263490_79263608	0.00988959	1	0.605	0.395	SLC38A10	wt	SE
chr5_1421991_1422129_1416142_1416316_1432578_1432813	0.00751346	0	1	-1	SLC6A3	wt	SE
chr16_67293501_67293564_67286444_67286747_67298254_67298425	0.00623285	0	1	-1	SLC9A5	wt	SE
chr20_61287711_61288602_61273796_61273905_61291763_61291885	0.00623285	1	0.622	0.378	SLCO4A1	wt	SE
chr12_56558087_56558515_56558431_56558515_56557128_56557549	0.00875976	0.36	0.591	-0.231	SMARCC2	wt	A5SS
chr18_2750041_2750120_2747519_2747645_2750347_2750505	0.00316842	0.994	0.95	0.044	SMCHD1	wt	SE
chr1_35322157_35322340_35321289_35321583_35324440_35324646	0.00623285	0	1	-1	SMIM12	wt	SE
chr22_31483069_31483186_31481079_31481277_31483950_31484099	0.00623285	0	1	-1	SMTN	wt	SE
chr15_42785059_42785143_42783441_42783532_42804030_42804101	0.00771274	1	0	1	SNAP23	wt	SE
chr11_62622360_62622410_62621551_62622023_62622604_62622646	0.000619887	0.938	0.825	0.113	SNHG1	wt	SE
chr11_62621273_62621536_62621272_62621305_62621990_62622023	0.00739684	0.936	0.824	0.112	SNHG1	wt	A3SS
chr11_62621490_62621536_62621272_62621305_62621990_62622023	0.00623285	0.976	0.926	0.05	SNHG1	wt	SE
chr4_119200099_119200292_119199912_119199947_119200543_119200586	0.0010454	0.459	0.279	0.18	SNHG8	wt	SE
chr4_119200262_119200292_119199909_119199947_119200543_119200586	0.00772333	0.339	0.205	0.134	SNHG8	wt	SE
chr6_86248556_86248582_86246509_86246642_86251702_86251761	1.88842e-05	0.598	0.245	0.353	SNX14	wt	SE
chr10_97131083_97131184_97127406_97127456_97131740_97131806	0.00765386	0	1	-1	SORBS1	wt	SE
chr1_118497711_118497853_118496486_118496672_118506421_118506561	0.00457273	1	0	1	SPAG17	wt	SE
chr17_49053224_49053262_49052131_49052308_49054468_49054582	0.00495269	0.425	0.247	0.178	SPAG9	wt	SE
chr5_95010390_95010492_94999656_94999752_95011115_95011343	0.00623285	0	1	-1	SPATA9	wt	SE
chr12_49848008_49848168_49760687_49760804_49854552_49854820	0.00133197	0	1	-1	SPATS2	wt	SE
chr2_29037479_29037552_29022064_29022165_29038862_29039115	0.00556135	1	0	1	SPDYA	wt	SE
chr1_24298063_24298113_24292934_24294213_24298339_24298502	0.00229967	0.942	0.841	0.101	SRSF10	wt	SE
chr1_24298063_24298116_24291293_24294213_24298339_24298502	0.00133197	0.974	0.922	0.052	SRSF10	wt	SE
chr14_70235899_70237257_70235898_70235968_70236227_70237257	0.0036044	0.817	0.666	0.151	SRSF5	wt	RI
chr11_67075020_67075208_67074841_67074907_67075316_67075377	0.00457273	0.986	0.795	0.191	SSH3	wt	SE
chr11_8892501_8892914_8892500_8892635_8892880_8892914	0.00273017	0	1	-1	ST5	wt	RI
chr1_113098490_113098640_113084572_113084712_113119607_113119710	0.00747781	1	0.788	0.212	ST7L	wt	SE
chrX_123155217_123155281_123095943_123095956_123156380_123156521	0.00457156	0.814	0.26	0.554	STAG2	wt	SE
chrX_123095929_123095956_123095672_123095706_123156380_123156402	0.00360292	0.033	0.304	-0.271	STAG2	wt	SE
chr5_110837660_110837786_110835844_110836814_110842027_110842077	0.00693494	0.95	0.848	0.102	STARD4	wt	SE
chr5_110843027_110843140_110841913_110842077_110848088_110848233	0.00414978	0.989	0.911	0.078	STARD4	wt	SE
chr2_96859040_96859090_96858815_96858943_96861078_96861252	0.00773913	0	1	-1	STARD7	wt	SE
chr1_47765577_47765824_47765576_47765640_47765781_47765824	0.00178213	0.392	0.72	-0.328	STIL	wt	RI
chr6_147660315_147660374_147655292_147655358_147674458_147674509	0.00138015	0.084	0.376	-0.292	STXBP5	wt	SE
chr20_46288143_46288474_46288142_46288196_46288440_46288474	0.0020216	0	1	-1	SULF2	wt	RI
chr21_46233777_46234019_46228961_46229033_46237862_46237996	0.00132983	0.991	0.893	0.098	SUMO3	wt	SE
chr16_77245110_77245173_77243313_77243368_77246026_77246096	0.00772333	0.441	1	-0.559	SYCE1L	wt	SE
chr11_61313503_61313727_61300460_61300596_61318855_61318935	0.00183777	0.565	0.067	0.498	SYT7	wt	SE
chr11_61309683_61310051_61313502_61313727_61300460_61300596_61318855_61318935	0.00649795	1	0.622	0.378	SYT7	wt	MXE
chr2_162018324_162018418_162017795_162017923_162019043_162019401	0.00623285	0	1	-1	TANK	wt	SE
chr3_17627845_17628049_17550040_17550097_17664139_17664257	0.00408242	0.1	1	-0.9	TBC1D5	wt	SE
chr17_80870887_80871025_80869633_80869665_80871215_80872029	0.00623285	1	0	1	TBCD	wt	SE
chrX_9621585_9621729_9608312_9608400_9622254_9622328	0.00633356	0.661	0.371	0.29	TBL1X	wt	SE
chr7_139652350_139652487_139635989_139636106_139653166_139653255	0.00572081	0	1	-1	TBXAS1	wt	SE
chrX_13679150_13679241_13677770_13677887_13680619_13681780	0.00499136	0	1	-1	TCEANC	wt	SE
chr16_89960136_89960266_89958600_89958683_89961445_89961545	0.000940172	0.991	0.918	0.073	TCF25	wt	SE
chr16_89970526_89971504_89970525_89970613_89971345_89971504	0.00773654	0.022	0.047	-0.025	TCF25	wt	RI
chr16_89944869_89945035_89940051_89940267_89949758_89949920	0.00623285	0.111	0.211	-0.1	TCF25	wt	SE
chr5_133473750_133473928_133473749_133473855_133474641_133474729	0.00456636	0	1	-1	TCF7	wt	A5SS
chr1_45879439_45879542_45864585_45864652_45887396_45887518	0.00488848	0	1	-1	TESK2	wt	SE
chr17_56645116_56645272_56643112_56643185_56646552_56646621	0.00414978	1	0	1	TEX14	wt	SE
chr13_114240089_114240164_114265310_114265377_114239740_114239992_114277494_114277601	0.00645111	0.043	0.12	-0.077	TFDP1	wt	MXE
chr3_141724283_141724386_141811902_141811969_141712379_141712427_141820576_141820683	0.00776478	0.478	0.794	-0.316	TFDP2	wt	MXE
chr8_133981703_133981814_133980038_133980215_133984038_133984118	0.00623285	1	0	1	TG	wt	SE
chr9_75242837_75242979_75231283_75231393_75263512_75263580	0.00457273	0	1	-1	TMC1	wt	SE
chr6_10755375_10755465_10747991_10748114_10770309_10770437	0.00371732	0.51	1	-0.49	TMEM14B	wt	SE
chr6_10749855_10749931_10748005_10748114_10770309_10770437	0.00798179	0.211	1	-0.789	TMEM14B	wt	SE
chr14_21569467_21569610_21567095_21567357_21570222_21570279	0.00765386	0.15	1	-0.85	TMEM253	wt	SE
chr7_144364819_144364939_144345899_144345972_144378899_144378957	0.00628777	1	0.116	0.884	TPK1	wt	SE
chr15_63335668_63336030_63334949_63335142_63349183_63349209	0.00633356	1	0.446	0.554	TPM1	wt	SE
chr3_127310733_127310793_127298864_127299006_127313642_127313776	0.00556135	0	1	-1	TPRA1	wt	SE
chr7_23561326_23562051_23561325_23561459_23561739_23562051	0.00376974	0.673	0.36	0.313	TRA2A	wt	RI
chr7_23561973_23562051_23561325_23561459_23571407_23571642	0.00541377	0.072	0.164	-0.092	TRA2A	wt	SE
chr14_39627489_39627606_39620949_39621043_39628653_39628754	0.00861022	0.706	1	-0.294	TRAPPC6B	wt	SE
chr1_114973420_114973534_114970369_114970516_114976238_114976355	0.00609831	1	0.929	0.071	TRIM33	wt	SE
chr8_93972729_93972947_93965642_93966792_93978035_93978216	0.00623285	0	1	-1	TRIQK	wt	SE
chr22_20100641_20100757_20099850_20100530_20100954_20101030	0.00408242	0.991	0.898	0.093	TRMT2A	wt	SE
chr20_5921699_5922682_5921698_5921785_5922596_5922682	0.00596515	1	0.473	0.527	TRMT6	wt	RI
chr15_50873071_50873105_50867920_50868116_50878588_50878685	0.00778938	0	1	-1	TRPM7	wt	SE
chr17_73519744_73519860_73518906_73519416_73520342_73520501	0.00336333	0.99	0.903	0.087	TSEN54	wt	SE
chr2_99689481_99689536_99688168_99688337_99695121_99695276	0.00772333	0	1	-1	TSGA10	wt	SE
chr16_67857529_67857622_67855001_67855128_67858485_67858682	0.00623285	1	0	1	TSNAXIP1	wt	SE
chr16_67859570_67859979_67859569_67859739_67859819_67859979	0.00343749	0	1	-1	TSNAXIP1	wt	RI
chr14_91071941_91072102_91069596_91069647_91077085_91077120	0.00735674	0	1	-1	TTC7B	wt	SE
chr9_124794002_124794135_124751188_124752049_124801550_124801647	0.0045669	0.069	1	-0.931	TTLL11	wt	SE
chr16_89999523_89999775_89999546_89999775_89998978_89999087	0.00544603	1	0	1	TUBB3	wt	A3SS
chr3_50364459_50364650_50364468_50364650_50363787_50363908	0.00448627	0	1	-1	TUSC2	wt	A5SS
chr12_104684771_104684882_104680702_104680887_104705067_104705190	0.00408242	0.163	0.049	0.114	TXNRD1	wt	SE
chr9_134404875_134404971_134404874_134404943_134405872_134406032	0.0045601	0.99	0.911	0.079	UCK1	wt	A3SS
chr15_75130607_75130685_75130492_75130533_75130780_75130845	0.00440803	0.991	0.862	0.129	ULK3	wt	SE
chr17_73835920_73836410_73835919_73836023_73836305_73836410	0.00273017	1	0.259	0.741	UNC13D	wt	RI
chr19_35760706_35760906_35760348_35760602_35761349_35761420	0.00771274	0.726	0.546	0.18	USF2	wt	SE
chr15_63891382_63891502_63886893_63886985_63892787_63892996	0.00755695	1	0	1	USP3-AS1	wt	SE
chr1_22073560_22073642_22056196_22056322_22077999_22078108	0.00556135	0	1	-1	USP48	wt	SE
chr8_117791722_117791825_117782428_117782605_117798741_117798888	0.00488848	1	0	1	UTP23	wt	SE
chr6_144837365_144837523_144835785_144835956_144837946_144838084	0.00646288	0.969	0.826	0.143	UTRN	wt	SE
chr3_191033825_191034228_191022280_191022337_191046419_191046498	0.00868499	1	0.214	0.786	UTS2B	wt	SE
chr3_157217184_157217464_157213000_157213295_157251301_157251405	0.00755695	0.497	0.037	0.46	VEPH1	wt	SE
chr3_157206844_157206949_157188207_157188318_157210975_157211082	0.00389959	0	1	-1	VEPH1	wt	SE
chr11_134106236_134106640_134104855_134104947_134109884_134110049	0.00156367	0.022	0.102	-0.08	VPS26B	wt	SE
chr8_17129502_17129572_17126364_17126465_17132284_17132355	0.00771274	1	0	1	VPS37A	wt	SE
chr7_12428434_12428583_12423161_12423227_12428752_12428984	0.00303919	0	0.805	-0.805	VWDE	wt	SE
chr1_118476253_118476363_118475910_118476012_118477095_118477305	0.00488848	0	1	-1	WDR3	wt	SE
chr16_701824_702039_701643_701747_702466_702535	0.00554887	0.825	0.444	0.381	WDR90	wt	SE
chr16_701827_702039_701643_701747_702466_702535	0.00488848	0.853	0.493	0.36	WDR90	wt	SE
chr7_141427004_141427178_141423715_141423824_141427791_141427945	0.00408242	0	1	-1	WEE2-AS1	wt	SE
chr7_141427004_141427442_141423715_141423824_141427791_141427945	0.00279738	0	1	-1	WEE2-AS1	wt	SE
chr17_25634770_25636298_25636125_25636298_25633807_25633908	0.0045601	0.207	0.114	0.093	WSB1	wt	A3SS
chr3_114300961_114301113_114219198_114219238_114318097_114318150	0.00556135	0.102	1	-0.898	ZBTB20	wt	SE
chr12_122967826_122967891_122966491_122966634_122973932_122974010	0.00541377	0	1	-1	ZCCHC8	wt	SE
chr11_19164525_19164670_19138675_19138823_19167727_19167850	0.00686355	0.885	0.63	0.255	ZDHHC13	wt	SE
chr10_31661947_31662102_31608144_31608221_31676052_31676195	0.000643871	0.183	1	-0.817	ZEB1	wt	SE
chr10_31662051_31662102_31608140_31608221_31676052_31676198	0.00178357	0.167	1	-0.833	ZEB1	wt	SE
chr16_68573194_68573390_68573193_68573372_68573660_68573728	0.00875976	0	0.71	-0.71	ZFP90	wt	A5SS
chr11_58390214_58390339_58390238_58390339_58384668_58385041	0.00474766	1	0	1	ZFP91-CNTF	wt	A3SS
chrX_24193506_24193560_24190872_24190917_24195800_24195983	0.00772333	1	0	1	ZFX	wt	SE
chr19_9529438_9529975_9529437_9529571_9529726_9529975	0.00688663	0.403	1	-0.597	ZNF266	wt	RI
chr19_14818729_14818777_14817497_14817585_14819139_14820032	0.00623285	1	0	1	ZNF333	wt	SE
chr10_43127743_43127887_43127376_43127472_43132367_43132420	0.00175234	0.912	0.717	0.195	ZNF33B	wt	SE
chr6_56955631_56955692_56955008_56955072_56989531_56989657	0.00547222	1	0	1	ZNF451	wt	SE
chr18_14084196_14084346_14080187_14080265_14084875_14085075	0.00418174	1	0	1	ZNF519	wt	SE
chr19_9731592_9731725_9730107_9730205_9731837_9731881	0.00556135	1	0	1	ZNF561	wt	SE
chr19_36694349_36694444_36692878_36692952_36703920_36704032	0.00765386	0	1	-1	ZNF565	wt	SE
chr19_52507670_52508102_52507669_52507976_52510545_52510583	0.0045601	1	0	1	ZNF615	wt	A3SS
chr19_21510762_21510943_21492047_21492143_21512011_21512227	0.00440803	1	0	1	ZNF708	wt	SE
chr19_11757042_11757088_11755053_11755176_11759172_11759299	0.00556135	0	1	-1	ZNF833P	wt	SE
chr19_9872758_9872844_9872757_9872841_9873957_9874084	0.00745906	1	0.524	0.476	ZNF846	wt	A3SS
