# Supplementary material for: Arginine methylation expands the regulatory mechanisms and extends the genomic landscape under E2F control
Source: Sci Adv. 2019 Jun 26;5(6):eaaw4640. doi: 10.1126/sciadv.aaw4640 (PMC6594773; doi:10.1126/sciadv.aaw4640)
Supplement: Table S3 [file aaw4640_Table_S3.xlsx]

## Sheet: Sheet1
Table S3: Differential expression of splicing associated genes identified from the RNA-seq dataset (Figure 1B)
WT vs pTRE
Gene ID	baseMean	log2FoldChange	pvalue	padj
SF1	7766.33	0.304533	0.00146209	0.00562218
SF3B2	10335.1	0.404364	0.000197939	0.000970098
SRPK1	3540.89	0.734168	1.50402e-08	1.68428e-07
SRPK2	2284.07	0.354356	0.0018395	0.00686369
SRSF12	36.3719	1.30298	1.20054e-05	7.93135e-05
SRSF8	911.649	-0.43055	0.000473473	0.00209816
R109K vs pTRE
Gene ID	baseMean	log2FoldChange	pvalue	padj
SF3A3	4940.75	0.312584	0.000761642	0.00386999
SF3B2	11079.4	0.332665	0.000172777	0.0010472
SRPK1	3626.42	0.434261	0.0001996	0.00119044
SRSF12	36.5212	1.43788	2.10486e-07	2.39739e-06
SRSF8	991.395	-0.333375	0.00115775	0.00551644
U2AF1	6506.7	0.473973	0.000839858	0.00419516
KK vs pTRE
Gene ID	baseMean	log2FoldChange	pvalue	padj
SF1	8298.78	0.312423	8.91467e-05	0.000453158
SF3B2	11079.4	0.519608	4.44266e-09	4.85702e-08
SRPK1	3626.42	0.574642	8.5873e-07	6.46155e-06
SRPK2	2390.74	0.384996	0.000427383	0.00187175
SRSF12	36.5212	1.36553	9.72298e-07	7.25062e-06
SRSF4	3774.73	0.303996	0.00101155	0.00405065
SRSF8	991.395	-0.42342	4.07278e-05	0.000222696
