# Supplementary material for: Arginine methylation expands the regulatory mechanisms and extends the genomic landscape under E2F control
Source: Sci Adv. 2019 Jun 26;5(6):eaaw4640. doi: 10.1126/sciadv.aaw4640 (PMC6594773; doi:10.1126/sciadv.aaw4640)
Supplement: Table S4 [file aaw4640_Table_S4.xlsx]

## Sheet: Sheet1
Table S4: List of RNA sequences identified in the anti-E2F1 RIP-seq analysis (Figure 4)
E2F1 RIP under si_NT conditions								E2F1 RIP under si_TSN conditions
external_gene_name	description	count	fpk	logOddScore	pval	pvalAdj		external_gene_name	description	count	fpk	logOddScore	pval	pvalAdj
ABCC5	ATP-binding cassette, sub-family C (CFTR/MRP), member 5 [Source:HGNC Symbol;Acc:56]	50	4.99002	717.82	0.0198192	0.0348582		ABCC4	ATP-binding cassette, sub-family C (CFTR/MRP), member 4 [Source:HGNC Symbol;Acc:55]	82	8.17547	118.082	0.0133671	0.0215227
ABHD10	abhydrolase domain containing 10 [Source:HGNC Symbol;Acc:25656]	39	3.89222	713.394	0.0319286	0.0394922		ACTB	actin, beta [Source:HGNC Symbol;Acc:132]	3158	315.485	381.324	0	0
ABHD2	abhydrolase domain containing 2 [Source:HGNC Symbol;Acc:18717]	54	5.38653	81.2499	0.0123835	0.0198653		ADAMTS17	ADAM metallopeptidase with thrombospondin type 1 motif, 17 [Source:HGNC Symbol;Acc:17109]	62	6.1753	111.74	0.0141985	0.0242229
AC026167.1		40	3.99202	718.094	0.0192207	0.0348582		ADAMTS17	ADAM metallopeptidase with thrombospondin type 1 motif, 17 [Source:HGNC Symbol;Acc:17109]	75	7.47012	111.617	0.014326	0.0242229
AC026202.5		44	4.39122	718.284	0.0188128	0.0348582		ADAMTS17	ADAM metallopeptidase with thrombospondin type 1 motif, 17 [Source:HGNC Symbol;Acc:17109]	64	6.3745	111.871	0.0140634	0.0242229
AC026214.2		40	3.99202	718.094	0.0192207	0.0348582		ADAMTS7	ADAM metallopeptidase with thrombospondin type 1 motif, 7 [Source:HGNC Symbol;Acc:223]	64	6.3745	111.871	0.0140634	0.0242229
AC026992.1		53	5.28678	81.5861	0.0119858	0.0198653		AGBL1	ATP/GTP binding protein-like 1 [Source:HGNC Symbol;Acc:26504]	63	6.2749	111.812	0.0141233	0.0242229
AC069276.1		48	4.79042	718.048	0.0193204	0.0348582		ALDH1A2	aldehyde dehydrogenase 1 family, member A2 [Source:HGNC Symbol;Acc:15472]	73	7.27092	111.73	0.0142079	0.0242229
AC090505.1		41	4.09182	718.169	0.0190588	0.0348582		ALDH1A2	aldehyde dehydrogenase 1 family, member A2 [Source:HGNC Symbol;Acc:15472]	62	6.1753	113.442	0.0162871	0.026834
AC090696.2		48	4.78803	81.61	0.0119579	0.0198653		ANXA2	annexin A2 [Source:HGNC Symbol;Acc:537]	67	6.67331	104.794	0.0231274	0.0373971
AC090957.2		38	3.79242	717.868	0.0197136	0.0348582		APH1B	APH1B gamma secretase subunit [Source:HGNC Symbol;Acc:24080]	58	5.77689	111.297	0.0146624	0.0242229
AC091069.1		40	3.99202	718.094	0.0192207	0.0348582		APH1B	APH1B gamma secretase subunit [Source:HGNC Symbol;Acc:24080]	58	5.77689	113.121	0.0166638	0.026834
AC092038.1		47	4.69062	718.131	0.019141	0.0348582		ARNT2	aryl-hydrocarbon receptor nuclear translocator 2 [Source:HGNC Symbol;Acc:16876]	64	6.3745	111.871	0.0140634	0.0242229
AC093495.4		90	4.49102	716.618	0.0226435	0.0387684		ATP10A	ATPase, class V, type 10A [Source:HGNC Symbol;Acc:13542]	61	6.0757	111.642	0.0142991	0.0242229
AC096922.1		38	3.79242	717.868	0.0197136	0.0348582		ATP10A	ATPase, class V, type 10A [Source:HGNC Symbol;Acc:13542]	58	5.77689	113.121	0.0166638	0.026834
AC098650.1		42	4.19162	713.455	0.0317291	0.0394922		ATP10A	ATPase, class V, type 10A [Source:HGNC Symbol;Acc:13542]	61	6.0757	113.378	0.0163618	0.026834
AC099535.4		47	4.69062	710.583	0.0424057	0.0439618		C13orf45	chromosome 13 open reading frame 45 [Source:HGNC Symbol;Acc:44370]	78	7.8	117.42	0.0133722	0.0229406
AC099778.1		38	3.79242	713.362	0.032035	0.0394922		C1QTNF9	C1q and tumor necrosis factor related protein 9 [Source:HGNC Symbol;Acc:28732]	60	5.98205	118.068	0.0133797	0.0215227
AC104183.1		47	4.69062	718.131	0.019141	0.0348582		CASC4	cancer susceptibility candidate 4 [Source:HGNC Symbol;Acc:24892]	60	5.9761	111.516	0.0144315	0.0242229
AC104183.1		44	4.39122	718.251	0.0188827	0.0348582		CGNL1	cingulin-like 1 [Source:HGNC Symbol;Acc:25931]	74	7.37052	111.704	0.0142356	0.0242229
AC104441.1		46	4.59082	718.193	0.019008	0.0348582		CGNL1	cingulin-like 1 [Source:HGNC Symbol;Acc:25931]	75	7.47012	113.036	0.0167636	0.026834
AC104637.1		47	4.69062	712.686	0.0343437	0.0394922		CHAC1	ChaC, cation transport regulator homolog 1 (E. coli) [Source:HGNC Symbol;Acc:28680]	72	7.17131	111.841	0.0140939	0.0242229
AC108696.1		44	4.39122	718.251	0.0188827	0.0348582		CHAC1	ChaC, cation transport regulator homolog 1 (E. coli) [Source:HGNC Symbol;Acc:28680]	72	7.17131	113.334	0.0164135	0.026834
AC108739.1		45	4.49102	718.233	0.0189218	0.0348582		CHEK2	checkpoint kinase 2 [Source:HGNC Symbol;Acc:16627]	158	7.88423	114.307	0.00687579	0.0154705
AC113171.1		44	4.39122	713.276	0.0323203	0.0394922		COG6	component of oligomeric golgi complex 6 [Source:HGNC Symbol;Acc:18621]	78	7.8	117.42	0.0133722	0.0229406
AC117395.1	LOC646903 protein; Uncharacterized protein [Source:UniProtKB/TrEMBL;Acc:Q96EG4]	120	3.99202	714.063	0.0297781	0.0394922		CYP11A1	cytochrome P450, family 11, subfamily A, polypeptide 1 [Source:HGNC Symbol;Acc:2590]	61	6.0757	111.672	0.0142684	0.0242229
AC117479.1		39	3.89222	717.994	0.019438	0.0348582		CYP11A1	cytochrome P450, family 11, subfamily A, polypeptide 1 [Source:HGNC Symbol;Acc:2590]	61	6.0757	113.426	0.0163067	0.026834
AC124944.5		46	4.59082	713.687	0.0309737	0.0394922		DACH1	dachshund homolog 1 (Drosophila) [Source:HGNC Symbol;Acc:2663]	62	6.2	117.259	0.0135251	0.0229406
AC135999.2		48	4.78803	81.61	0.0119579	0.0198653		DAPK2	death-associated protein kinase 2 [Source:HGNC Symbol;Acc:2675]	70	6.97211	113.469	0.0162564	0.026834
AC136896.1		52	5.18703	81.6273	0.0119378	0.0198653		DIAPH3	diaphanous-related formin 3 [Source:HGNC Symbol;Acc:15480]	78	7.8	117.42	0.0133722	0.0229406
AC144521.1		39	3.89222	712.956	0.0334035	0.0394922		DIAPH3	diaphanous-related formin 3 [Source:HGNC Symbol;Acc:15480]	149	7.42772	115.263	0.0162509	0.0256007
ACKR2	atypical chemokine receptor 2 [Source:HGNC Symbol;Acc:1565]	41	4.09182	712.963	0.0333825	0.0394922		EFNB2	ephrin-B2 [Source:HGNC Symbol;Acc:3227]	81	8.07577	118.218	0.0132397	0.0215227
ACPL2	acid phosphatase-like 2 [Source:HGNC Symbol;Acc:26303]	47	4.69062	714.494	0.0284591	0.0394922		EFNB2	ephrin-B2 [Source:HGNC Symbol;Acc:3227]	82	8.2	116.946	0.0138258	0.0229406
ADAM10	ADAM metallopeptidase domain 10 [Source:HGNC Symbol;Acc:188]	53	5.28678	81.5858	0.0119861	0.0198653		EPSTI1	epithelial stromal interaction 1 (breast) [Source:HGNC Symbol;Acc:16465]	213	7.07876	110.552	0.0222575	0.0324001
ADAMTS7P2	ADAMTS7 pseudogene 2 [Source:HGNC Symbol;Acc:49408]	50	4.98753	81.6561	0.0119044	0.0198653		EPSTI1	epithelial stromal interaction 1 (breast) [Source:HGNC Symbol;Acc:16465]	214	7.13333	109.196	0.0233472	0.0363179
AKAP13	A kinase (PRKA) anchor protein 13 [Source:HGNC Symbol;Acc:371]	48	4.78803	81.6025	0.0119667	0.0198653		FAM155A	family with sequence similarity 155, member A [Source:HGNC Symbol;Acc:33877]	79	7.87637	118.455	0.0130208	0.0215227
ALG9	ALG9, alpha-1,2-mannosyltransferase [Source:HGNC Symbol;Acc:15672]	63658	6365.8	669.333	0	0		FAM155A	family with sequence similarity 155, member A [Source:HGNC Symbol;Acc:33877]	78	7.8	117.42	0.0133722	0.0229406
ALG9	Alpha-1,2-mannosyltransferase ALG9 [Source:UniProtKB/TrEMBL;Acc:H3BSC6]	63658	6365.8	669.333	0	0		FAM155A	family with sequence similarity 155, member A [Source:HGNC Symbol;Acc:33877]	75	7.47757	111.336	0.0211445	0.0315876
ALG9-IT1	ALG9 intronic transcript 1 (non-protein coding) [Source:HGNC Symbol;Acc:41409]	63658	6365.8	669.333	0	0		FAM174B	family with sequence similarity 174, member B [Source:HGNC Symbol;Acc:34339]	75	7.47012	112.933	0.016887	0.026834
ANKUB1	ankyrin repeat and ubiquitin domain containing 1 [Source:HGNC Symbol;Acc:29642]	120	3.99202	714.063	0.0297781	0.0394922		FAM63B	family with sequence similarity 63, member B [Source:HGNC Symbol;Acc:26954]	73	7.27092	111.795	0.0141417	0.0242229
ARNT2	aryl-hydrocarbon receptor nuclear translocator 2 [Source:HGNC Symbol;Acc:16876]	47	4.68828	81.5579	0.0120187	0.0198653		FAM63B	family with sequence similarity 63, member B [Source:HGNC Symbol;Acc:26954]	73	7.27092	113.26	0.0164994	0.026834
ARPP19	cAMP-regulated phosphoprotein, 19kDa [Source:HGNC Symbol;Acc:16967]	51	5.08728	81.6509	0.0119104	0.0198653		FARP1	FERM, RhoGEF (ARHGEF) and pleckstrin domain protein 1 (chondrocyte-derived) [Source:HGNC Symbol;Acc:3591]	63	6.3	117.375	0.0134149	0.0229406
ATP1B3	ATPase, Na+/K+ transporting, beta 3 polypeptide [Source:HGNC Symbol;Acc:806]	37	3.69261	713.7	0.0309292	0.0394922		FBN1	fibrillin 1 [Source:HGNC Symbol;Acc:3603]	62	6.1753	111.74	0.0141985	0.0242229
BBX	bobby sox homolog (Drosophila) [Source:HGNC Symbol;Acc:14422]	46	4.59082	715.801	0.02475	0.0394922		FBN1	fibrillin 1 [Source:HGNC Symbol;Acc:3603]	61	6.0757	111.652	0.0142894	0.0242229
BRPF1	bromodomain and PHD finger containing, 1 [Source:HGNC Symbol;Acc:14255]	133	4.42448	713.357	0.0320506	0.0394922		FBN1	fibrillin 1 [Source:HGNC Symbol;Acc:3603]	62	6.1753	113.47	0.0162549	0.026834
BSN	bassoon presynaptic cytomatrix protein [Source:HGNC Symbol;Acc:1117]	42	4.19162	718.22	0.0189498	0.0348582		FBN1	fibrillin 1 [Source:HGNC Symbol;Acc:3603]	61	6.0757	113.406	0.0163295	0.026834
BSN-AS2	BSN antisense RNA 2 (head to head) [Source:HGNC Symbol;Acc:42445]	42	4.19162	718.22	0.0189498	0.0348582		FGF14	fibroblast growth factor 14 [Source:HGNC Symbol;Acc:3671]	79	7.87637	118.455	0.0130208	0.0215227
C2CD4B	C2 calcium-dependent domain containing 4B [Source:HGNC Symbol;Acc:33628]	49	4.88778	81.6426	0.01192	0.0198653		FLT1	fms-related tyrosine kinase 1 [Source:HGNC Symbol;Acc:3763]	61	6.08175	118.22	0.0132378	0.0215227
C3orf18	chromosome 3 open reading frame 18 [Source:HGNC Symbol;Acc:24837]	41	4.09182	714.324	0.0289725	0.0394922		FLT1	fms-related tyrosine kinase 1 [Source:HGNC Symbol;Acc:3763]	61	6.1	117.127	0.0136509	0.0229406
C3orf20	chromosome 3 open reading frame 20 [Source:HGNC Symbol;Acc:25320]	38	3.79242	717.868	0.0197136	0.0348582		FMN1	formin 1 [Source:HGNC Symbol;Acc:3768]	76	7.56972	111.517	0.0144296	0.0242229
C3orf38	chromosome 3 open reading frame 38 [Source:HGNC Symbol;Acc:28384]	45	4.49102	718.233	0.0189218	0.0348582		FMN1	formin 1 [Source:HGNC Symbol;Acc:3768]	64	6.3745	111.871	0.0140634	0.0242229
C3orf67	chromosome 3 open reading frame 67 [Source:HGNC Symbol;Acc:24763]	49	4.89022	715.552	0.0254223	0.0394922		FNDC3A	fibronectin type III domain containing 3A [Source:HGNC Symbol;Acc:20296]	81	8.07577	118.218	0.0132397	0.0215227
CACNA2D3	calcium channel, voltage-dependent, alpha 2/delta subunit 3 [Source:HGNC Symbol;Acc:15460]	48	4.79042	718.048	0.0193204	0.0348582		FNDC3A	fibronectin type III domain containing 3A [Source:HGNC Symbol;Acc:20296]	81	8.1	117.082	0.0136942	0.0229406
CADM2	cell adhesion molecule 2 [Source:HGNC Symbol;Acc:29849]	40	3.99202	718.094	0.0192207	0.0348582		GABRB3	gamma-aminobutyric acid (GABA) A receptor, beta 3 [Source:HGNC Symbol;Acc:4083]	63	6.2749	111.812	0.0141233	0.0242229
CAMK1	calcium/calmodulin-dependent protein kinase I [Source:HGNC Symbol;Acc:1459]	133	4.42448	713.357	0.0320506	0.0394922		GABRB3	gamma-aminobutyric acid (GABA) A receptor, beta 3 [Source:HGNC Symbol;Acc:4083]	62	6.1753	113.47	0.0162549	0.026834
CASR	calcium-sensing receptor [Source:HGNC Symbol;Acc:1514]	43	4.29142	714.231	0.0292579	0.0394922		GABRG3	gamma-aminobutyric acid (GABA) A receptor, gamma 3 [Source:HGNC Symbol;Acc:4088]	70	6.97211	113.469	0.0162564	0.026834
CCDC50	coiled-coil domain containing 50 [Source:HGNC Symbol;Acc:18111]	44	4.39122	718.251	0.0188827	0.0348582		GNB5	guanine nucleotide binding protein (G protein), beta 5 [Source:HGNC Symbol;Acc:4401]	71	7.07171	113.408	0.0163273	0.026834
CCDC50	coiled-coil domain containing 50 [Source:HGNC Symbol;Acc:18111]	37	3.69261	711.222	0.0398108	0.0424398		GPC5	glypican 5 [Source:HGNC Symbol;Acc:4453]	81	8.07577	118.218	0.0132397	0.0215227
CCDC80	coiled-coil domain containing 80 [Source:HGNC Symbol;Acc:30649]	43	4.29142	713.21	0.0325428	0.0394922		GPC5	glypican 5 [Source:HGNC Symbol;Acc:4453]	63	6.3	117.375	0.0134149	0.0229406
CCDC80	coiled-coil domain containing 80 [Source:HGNC Symbol;Acc:30649]	42	4.19162	712.015	0.0367653	0.0409308		GPC6	glypican 6 [Source:HGNC Symbol;Acc:4454]	59	5.88235	117.9	0.0135382	0.0215227
CD96	CD96 molecule [Source:HGNC Symbol;Acc:16892]	42	4.19162	714.058	0.0297957	0.0394922		HS6ST3	heparan sulfate 6-O-sulfotransferase 3 [Source:HGNC Symbol;Acc:19134]	64	6.4	117.476	0.0133198	0.0229406
CDV3	CDV3 homolog (mouse) [Source:HGNC Symbol;Acc:26928]	48	4.79042	710.354	0.0433708	0.0446959		IDH2	isocitrate dehydrogenase 2 (NADP+), mitochondrial [Source:HGNC Symbol;Acc:5383]	62	6.1753	113.47	0.0162549	0.026834
CEP63	centrosomal protein 63kDa [Source:HGNC Symbol;Acc:25815]	37	3.69261	717.716	0.0200512	0.0348582		IGDCC3	immunoglobulin superfamily, DCC subclass, member 3 [Source:HGNC Symbol;Acc:9700]	63	6.2749	111.81	0.0141254	0.0242229
CGGBP1	CGG triplet repeat binding protein 1 [Source:HGNC Symbol;Acc:1888]	45	4.49102	718.233	0.0189218	0.0348582		INTS6	integrator complex subunit 6 [Source:HGNC Symbol;Acc:14879]	65	6.48056	111.225	0.0212992	0.0315876
CHL1-AS1	CHL1 antisense RNA 1 [Source:HGNC Symbol;Acc:40148]	41	4.09182	718.169	0.0190588	0.0348582		IQGAP1	IQ motif containing GTPase activating protein 1 [Source:HGNC Symbol;Acc:6110]	64	6.3745	111.871	0.0140634	0.0242229
CHRNA7	cholinergic receptor, nicotinic, alpha 7 (neuronal) [Source:HGNC Symbol;Acc:1960]	46	4.58853	81.4859	0.0121032	0.0198653		IQGAP1	IQ motif containing GTPase activating protein 1 [Source:HGNC Symbol;Acc:6110]	62	6.1753	113.47	0.016255	0.026834
CIB2	calcium and integrin binding family member 2 [Source:HGNC Symbol;Acc:24579]	48	4.78803	81.61	0.0119579	0.0198653		IQGAP1	IQ motif containing GTPase activating protein 1 [Source:HGNC Symbol;Acc:6110]	129	6.4243	110.164	0.020489	0.0320995
CLDN18	claudin 18 [Source:HGNC Symbol;Acc:2039]	45	4.49102	718.233	0.0189218	0.0348582		ITGBL1	integrin, beta-like 1 (with EGF-like repeat domains) [Source:HGNC Symbol;Acc:6164]	62	6.18146	118.356	0.0131119	0.0215227
CLSTN2	calsyntenin 2 [Source:HGNC Symbol;Acc:17448]	45	4.49102	715.841	0.0246422	0.0394922		ITGBL1	integrin, beta-like 1 (with EGF-like repeat domains) [Source:HGNC Symbol;Acc:6164]	62	6.2	117.259	0.0135251	0.0229406
CNTN3	contactin 3 (plasmacytoma associated) [Source:HGNC Symbol;Acc:2173]	38	3.79242	717.868	0.0197136	0.0348582		ITGBL1	integrin, beta-like 1 (with EGF-like repeat domains) [Source:HGNC Symbol;Acc:6164]	64	6.4	117.476	0.0133198	0.0229406
CNTN3	contactin 3 (plasmacytoma associated) [Source:HGNC Symbol;Acc:2173]	41	4.09182	718.169	0.0190587	0.0348582		LARGE	like-glycosyltransferase [Source:HGNC Symbol;Acc:6511]	81	8.08383	114.643	0.00670058	0.0154705
CNTN6	contactin 6 [Source:HGNC Symbol;Acc:2176]	40	3.99202	718.094	0.0192207	0.0348582		LINGO1	leucine rich repeat and Ig domain containing 1 [Source:HGNC Symbol;Acc:21205]	60	5.9761	111.549	0.0143966	0.0242229
COPG1	coatomer protein complex, subunit gamma 1 [Source:HGNC Symbol;Acc:2236]	38	3.79242	711.638	0.0381866	0.0415359		LINGO1	leucine rich repeat and Ig domain containing 1 [Source:HGNC Symbol;Acc:21205]	61	6.0757	113.406	0.0163295	0.026834
CPHL1P	ceruloplasmin and hephaestin-like 1 pseudogene [Source:HGNC Symbol;Acc:31714]	46	4.59082	718.193	0.019008	0.0348582		LIPC	lipase, hepatic [Source:HGNC Symbol;Acc:6619]	73	7.27092	111.73	0.0142079	0.0242229
CPNE4	copine IV [Source:HGNC Symbol;Acc:2317]	44	4.39122	712.643	0.0344947	0.0394922		LIPC	lipase, hepatic [Source:HGNC Symbol;Acc:6619]	62	6.1753	113.442	0.0162871	0.026834
CRYBG3	beta-gamma crystallin domain containing 3 [Source:HGNC Symbol;Acc:34427]	45	4.49102	713.727	0.0308437	0.0394922		LMO7	LIM domain 7 [Source:HGNC Symbol;Acc:6646]	78	7.8	117.42	0.0133722	0.0229406
CSPG5	chondroitin sulfate proteoglycan 5 (neuroglycan C) [Source:HGNC Symbol;Acc:2467]	48	4.79042	718.048	0.0193204	0.0348582		LPCAT4	lysophosphatidylcholine acyltransferase 4 [Source:HGNC Symbol;Acc:30059]	59	5.87649	111.431	0.0145207	0.0242229
CTD-2185K10.1		47	4.69062	718.131	0.019141	0.0348582		LPCAT4	lysophosphatidylcholine acyltransferase 4 [Source:HGNC Symbol;Acc:30059]	57	5.67729	112.994	0.0168142	0.026834
CTD-2501O3.3		37	3.69261	712.564	0.0347741	0.0394922		LRRK1	leucine-rich repeat kinase 1 [Source:HGNC Symbol;Acc:18608]	64	6.3745	111.871	0.0140634	0.0242229
CTNNB1	catenin (cadherin-associated protein), beta 1, 88kDa [Source:HGNC Symbol;Acc:2514]	44	4.39122	713.961	0.0300977	0.0394922		MAP2K1	mitogen-activated protein kinase kinase 1 [Source:HGNC Symbol;Acc:6840]	62	6.1753	111.74	0.0141985	0.0242229
CYP2AB1P	cytochrome P450, family 2, subfamily AB, polypeptide 1, pseudogene [Source:HGNC Symbol;Acc:39975]	50	4.99002	717.82	0.0198192	0.0348582		MAP2K1	mitogen-activated protein kinase kinase 1 [Source:HGNC Symbol;Acc:6840]	62	6.1753	113.47	0.0162549	0.026834
DDTP1	D-dopachrome tautomerase pseudogene 1 [Source:HGNC Symbol;Acc:44546]	42	4.19162	718.22	0.0189498	0.0348582		MAP2K5	mitogen-activated protein kinase kinase 5 [Source:HGNC Symbol;Acc:6845]	71	7.07171	111.891	0.0140427	0.0242229
DOCK3	dedicator of cytokinesis 3 [Source:HGNC Symbol;Acc:2989]	43	4.29142	713.151	0.0327417	0.0394922		MAP2K5	mitogen-activated protein kinase kinase 5 [Source:HGNC Symbol;Acc:6845]	71	7.07171	113.408	0.0163273	0.026834
EAF2	ELL associated factor 2 [Source:HGNC Symbol;Acc:23115]	41	4.09182	718.169	0.0190588	0.0348582		MCF2L	MCF.2 cell line derived transforming sequence-like [Source:HGNC Symbol;Acc:14576]	83	8.27517	117.934	0.0135066	0.0215227
EIF2B5	eukaryotic translation initiation factor 2B, subunit 5 epsilon, 82kDa [Source:HGNC Symbol;Acc:3261]	44	4.39122	714.235	0.0292449	0.0394922		MEGF11	multiple EGF-like-domains 11 [Source:HGNC Symbol;Acc:29635]	60	5.9761	111.549	0.0143966	0.0242229
EMC7	ER membrane protein complex subunit 7 [Source:HGNC Symbol;Acc:24301]	47	4.68828	81.5579	0.0120187	0.0198653		MEGF11	multiple EGF-like-domains 11 [Source:HGNC Symbol;Acc:29635]	59	5.87649	113.231	0.0165333	0.026834
EPHA3	EPH receptor A3 [Source:HGNC Symbol;Acc:3387]	41	4.09182	718.169	0.0190588	0.0348582		MEIS2	Meis homeobox 2 [Source:HGNC Symbol;Acc:7001]	58	5.77689	111.297	0.0146624	0.0242229
EPHA6	EPH receptor A6 [Source:HGNC Symbol;Acc:19296]	38	3.79242	717.868	0.0197136	0.0348582		MEIS2	Meis homeobox 2 [Source:HGNC Symbol;Acc:7001]	58	5.77689	113.121	0.0166638	0.026834
EPHA6	EPH receptor A6 [Source:HGNC Symbol;Acc:19296]	49	4.89022	717.944	0.0195463	0.0348582		MTMR10	myotubularin related protein 10 [Source:HGNC Symbol;Acc:25999]	62	6.1753	111.74	0.0141985	0.0242229
EPHA6	EPH receptor A6 [Source:HGNC Symbol;Acc:19296]	47	4.69062	711.485	0.0387791	0.0415359		MTMR10	myotubularin related protein 10 [Source:HGNC Symbol;Acc:25999]	62	6.1753	113.47	0.0162549	0.026834
ERC2	ELKS/RAB6-interacting/CAST family member 2 [Source:HGNC Symbol;Acc:31922]	41	4.09182	718.169	0.0190588	0.0348582		MTUS2	microtubule associated tumor suppressor candidate 2 [Source:HGNC Symbol;Acc:20595]	81	8.07577	117.96	0.0134821	0.0215227
ERC2	ELKS/RAB6-interacting/CAST family member 2 [Source:HGNC Symbol;Acc:31922]	48	4.79042	713.362	0.0320344	0.0394922		MYO5C	myosin VC [Source:HGNC Symbol;Acc:7604]	71	7.07171	113.408	0.0163273	0.026834
EXOG	endo/exonuclease (5'-3'), endonuclease G-like [Source:HGNC Symbol;Acc:3347]	42	4.19162	718.22	0.0189498	0.0348582		N4BP2L2	NEDD4 binding protein 2-like 2 [Source:HGNC Symbol;Acc:26916]	60	5.98205	118.07	0.0133778	0.0215227
FAM227B	family with sequence similarity 227, member B [Source:HGNC Symbol;Acc:26543]	53	5.28678	81.5861	0.0119858	0.0198653		NALCN	sodium leak channel, non-selective [Source:HGNC Symbol;Acc:19082]	79	7.87637	118.455	0.0130208	0.0215227
FGD5	FYVE, RhoGEF and PH domain containing 5 [Source:HGNC Symbol;Acc:19117]	46	4.59082	718.193	0.019008	0.0348582		NRG4	neuregulin 4 [Source:HGNC Symbol;Acc:29862]	74	7.37052	113.148	0.0166316	0.026834
FGD5-AS1	FGD5 antisense RNA 1 [Source:HGNC Symbol;Acc:40410]	46	4.59082	718.193	0.019008	0.0348582		NUTM1	NUT midline carcinoma, family member 1 [Source:HGNC Symbol;Acc:29919]	59	5.87649	111.431	0.0145207	0.0242229
FHIT	fragile histidine triad [Source:HGNC Symbol;Acc:3701]	39	3.89222	710.877	0.0411944	0.0435043		NUTM1	NUT midline carcinoma, family member 1 [Source:HGNC Symbol;Acc:29919]	57	5.67729	112.994	0.0168142	0.026834
FLNB	filamin B, beta [Source:HGNC Symbol;Acc:3755]	43	4.29142	718.274	0.0188341	0.0348582		OCA2	oculocutaneous albinism II [Source:HGNC Symbol;Acc:8101]	63	6.2749	111.812	0.0141233	0.0242229
FRMD4B	FERM domain containing 4B [Source:HGNC Symbol;Acc:24886]	46	4.59082	718.193	0.019008	0.0348582		OLFM4	olfactomedin 4 [Source:HGNC Symbol;Acc:17190]	63	6.3	117.375	0.0134149	0.0229406
FRMD4B	FERM domain containing 4B [Source:HGNC Symbol;Acc:24886]	41	4.09182	718.169	0.0190588	0.0348582		OLFM4	olfactomedin 4 [Source:HGNC Symbol;Acc:17190]	71	7.07876	111.457	0.0209774	0.0315876
FXR1	fragile X mental retardation, autosomal homolog 1 [Source:HGNC Symbol;Acc:4023]	46	4.59082	711.813	0.0375212	0.0415359		OXGR1	oxoglutarate (alpha-ketoglutarate) receptor 1 [Source:HGNC Symbol;Acc:4531]	79	7.87637	118.455	0.0130208	0.0215227
GABRB3	gamma-aminobutyric acid (GABA) A receptor, beta 3 [Source:HGNC Symbol;Acc:4083]	48	4.78803	81.61	0.0119579	0.0198653		PCDH9	protocadherin 9 [Source:HGNC Symbol;Acc:8661]	64	6.4	117.476	0.0133198	0.0229406
GABRG3	gamma-aminobutyric acid (GABA) A receptor, gamma 3 [Source:HGNC Symbol;Acc:4088]	52	5.18703	81.6273	0.0119378	0.0198653		PCDH9	protocadherin 9 [Source:HGNC Symbol;Acc:8661]	75	7.47757	111.452	0.0209841	0.0315876
GAPDHP39	glyceraldehyde 3 phosphate dehydrogenase pseudogene 39 [Source:HGNC Symbol;Acc:37796]	40	3.99202	718.094	0.0192207	0.0348582		PCSK6	proprotein convertase subtilisin/kexin type 6 [Source:HGNC Symbol;Acc:8569]	60	5.9761	111.549	0.0143963	0.0242229
GAPDHP47	glyceraldehyde 3 phosphate dehydrogenase pseudogene 47 [Source:HGNC Symbol;Acc:37803]	45	4.49102	718.233	0.0189218	0.0348582		PCSK6	proprotein convertase subtilisin/kexin type 6 [Source:HGNC Symbol;Acc:8569]	60	5.9761	113.328	0.0164196	0.026834
GLCE	glucuronic acid epimerase [Source:HGNC Symbol;Acc:17855]	53	5.28678	81.5861	0.0119858	0.0198653		PDE8A	phosphodiesterase 8A [Source:HGNC Symbol;Acc:8793]	63	6.2749	111.818	0.0141176	0.0242229
GPD1L	glycerol-3-phosphate dehydrogenase 1-like [Source:HGNC Symbol;Acc:28956]	38	3.79242	717.868	0.0197136	0.0348582		PDE8A	phosphodiesterase 8A [Source:HGNC Symbol;Acc:8793]	56	5.57769	112.851	0.0169853	0.026834
GPR156	G protein-coupled receptor 156 [Source:HGNC Symbol;Acc:20844]	41	4.09182	718.169	0.0190588	0.0348582		PEAK1	pseudopodium-enriched atypical kinase 1 [Source:HGNC Symbol;Acc:29431]	72	7.17131	111.841	0.0140939	0.0242229
GRAMD1C	GRAM domain containing 1C [Source:HGNC Symbol;Acc:25252]	42	4.19162	714.583	0.0281922	0.0394922		PEAK1	pseudopodium-enriched atypical kinase 1 [Source:HGNC Symbol;Acc:29431]	74	7.37052	113.148	0.0166316	0.026834
GRAMD1C	GRAM domain containing 1C [Source:HGNC Symbol;Acc:25252]	42	4.19162	713.62	0.0311878	0.0394922		PIF1	PIF1 5'-to-3' DNA helicase [Source:HGNC Symbol;Acc:26220]	62	6.1753	111.74	0.0141985	0.0242229
GRAMD1C	GRAM domain containing 1C [Source:HGNC Symbol;Acc:25252]	37	3.69261	709.896	0.0453534	0.0456675		PIF1	PIF1 5'-to-3' DNA helicase [Source:HGNC Symbol;Acc:26220]	62	6.1753	106.2	0.0267616	0.0408456
GRM7	glutamate receptor, metabotropic 7 [Source:HGNC Symbol;Acc:4599]	47	4.69062	718.131	0.019141	0.0348582		POLR2M	polymerase (RNA) II (DNA directed) polypeptide M [Source:HGNC Symbol;Acc:14862]	58	5.77689	113.12	0.016664	0.026834
GRM7-AS3	GRM7 antisense RNA 3 [Source:HGNC Symbol;Acc:42444]	47	4.69062	718.131	0.019141	0.0348582		POTEB2	POTE ankyrin domain family, member B2 [Source:HGNC Symbol;Acc:48327]	60	5.9761	111.549	0.0143966	0.0242229
GXYLT2	glucoside xylosyltransferase 2 [Source:HGNC Symbol;Acc:33383]	38	3.79242	714.231	0.0292578	0.0394922		POTEB2	POTE ankyrin domain family, member B2 [Source:HGNC Symbol;Acc:48327]	60	5.9761	113.335	0.0164125	0.026834
H1FOO	H1 histone family, member O, oocyte-specific [Source:HGNC Symbol;Acc:18463]	37	3.69261	709.692	0.0462581	0.0462581		PPCDC	phosphopantothenoylcysteine decarboxylase [Source:HGNC Symbol;Acc:28107]	58	5.77689	111.297	0.0146624	0.0242229
HCN4	hyperpolarization activated cyclic nucleotide-gated potassium channel 4 [Source:HGNC Symbol;Acc:16882]	50	4.98753	81.3683	0.0122422	0.0198653		PPCDC	phosphopantothenoylcysteine decarboxylase [Source:HGNC Symbol;Acc:28107]	58	5.77689	113.121	0.0166638	0.026834
HEMK1	HemK methyltransferase family member 1 [Source:HGNC Symbol;Acc:24923]	41	4.09182	714.324	0.0289725	0.0394922		PRR20B	proline rich 20B [Source:HGNC Symbol;Acc:37220]	61	6.1	109.722	0.0225599	0.0353387
HERC2P9	hect domain and RLD 2 pseudogene 9 [Source:HGNC Symbol;Acc:30495]	46	4.58853	81.4859	0.0121032	0.0198653		PRR20C	proline rich 20C [Source:HGNC Symbol;Acc:37221]	61	6.1	109.722	0.0225599	0.0353387
HMGN2P24	high mobility group nucleosomal binding domain 2 pseudogene 24 [Source:HGNC Symbol;Acc:39389]	93	4.64072	716.168	0.0237825	0.0394922		RBFOX2	RNA binding protein, fox-1 homolog (C. elegans) 2 [Source:HGNC Symbol;Acc:9906]	78	7.78443	114.584	0.00673121	0.0154705
HRG	histidine-rich glycoprotein [Source:HGNC Symbol;Acc:5181]	95	4.74052	717.994	0.0194382	0.0348582		RBPMS2	RNA binding protein with multiple splicing 2 [Source:HGNC Symbol;Acc:19098]	74	7.37052	113.148	0.0166316	0.026834
HRH1	histamine receptor H1 [Source:HGNC Symbol;Acc:5182]	45	4.49102	718.233	0.0189218	0.0348582		RBPMS2	RNA binding protein with multiple splicing 2 [Source:HGNC Symbol;Acc:19098]	73	7.27092	100.078	0.0315729	0.0488435
IQCB1	IQ motif containing B1 [Source:HGNC Symbol;Acc:28949]	44	4.39122	709.87	0.0454655	0.0456675		RGMA	repulsive guidance molecule family member a [Source:HGNC Symbol;Acc:30308]	78	7.76892	111.362	0.0145927	0.0242229
IQCJ-SCHIP1	IQCJ-SCHIP1 readthrough [Source:HGNC Symbol;Acc:38842]	43	4.29142	718.247	0.0188916	0.0348582		RNASEH2B	ribonuclease H2, subunit B [Source:HGNC Symbol;Acc:25671]	82	8.17547	117.868	0.0135686	0.0215227
IQSEC1	IQ motif and Sec7 domain 1 [Source:HGNC Symbol;Acc:29112]	40	3.99202	718.094	0.0192207	0.0348582		RORA	RAR-related orphan receptor A [Source:HGNC Symbol;Acc:10258]	60	5.9761	104.382	0.02378	0.0376279
KALRN	kalirin, RhoGEF kinase [Source:HGNC Symbol;Acc:4814]	45	4.49102	718.233	0.0189218	0.0348582		RORA	RAR-related orphan receptor A [Source:HGNC Symbol;Acc:10258]	60	5.9761	106.056	0.0270165	0.0408456
KALRN	kalirin, RhoGEF kinase [Source:HGNC Symbol;Acc:4814]	47	4.69062	715.126	0.0266098	0.0394922		RORA	RAR-related orphan receptor A [Source:HGNC Symbol;Acc:10258]	113	5.62749	103.4	0.0321006	0.047519
KAT2B	K(lysine) acetyltransferase 2B [Source:HGNC Symbol;Acc:8638]	42	4.19162	718.22	0.0189498	0.0348582		RP11-664D7.4	HCG1787533; Uncharacterized protein [Source:UniProtKB/TrEMBL;Acc:G3XAN2]	128473	12847.3	723.639	0	0
KBTBD8	kelch repeat and BTB (POZ) domain containing 8 [Source:HGNC Symbol;Acc:30691]	41	4.09182	718.169	0.0190588	0.0348582		RPAP1	RNA polymerase II associated protein 1 [Source:HGNC Symbol;Acc:24567]	61	6.0757	111.652	0.0142894	0.0242229
KCNMB2	potassium large conductance calcium-activated channel, subfamily M, beta member 2 [Source:HGNC Symbol;Acc:6286]	50	4.99002	717.82	0.0198192	0.0348582		RPAP1	RNA polymerase II associated protein 1 [Source:HGNC Symbol;Acc:24567]	62	6.1753	113.47	0.0162549	0.026834
KIAA1407	KIAA1407 [Source:HGNC Symbol;Acc:29272]	40	3.99202	718.094	0.0192207	0.0348582		RPS29	ribosomal protein S29 [Source:HGNC Symbol;Acc:10419]	325446	32544.6	721.839	0	0
KIF9-AS1	KIF9 antisense RNA 1 [Source:HGNC Symbol;Acc:26822]	137	4.55755	717.263	0.0210881	0.036381		RYR3	ryanodine receptor 3 [Source:HGNC Symbol;Acc:10485]	77	7.66932	111.406	0.0145463	0.0242229
KLF13	Kruppel-like factor 13 [Source:HGNC Symbol;Acc:13672]	47	4.68828	81.5579	0.0120187	0.0198653		SCARNA14	small Cajal body-specific RNA 14 [Source:HGNC Symbol;Acc:32571]	62	6.1753	111.74	0.0141985	0.0242229
KPNA4	karyopherin alpha 4 (importin alpha 3) [Source:HGNC Symbol;Acc:6397]	42	4.19162	718.22	0.0189498	0.0348582		SCARNA14	small Cajal body-specific RNA 14 [Source:HGNC Symbol;Acc:32571]	61	6.0757	113.406	0.0163295	0.026834
KRBOX1	KRAB box domain containing 1 [Source:HGNC Symbol;Acc:38708]	41	4.09182	712.963	0.0333825	0.0394922		SEMA6D	sema domain, transmembrane domain (TM), and cytoplasmic domain, (semaphorin) 6D [Source:HGNC Symbol;Acc:16770]	60	5.9761	111.549	0.0143966	0.0242229
KRBOX1	KRAB domain-containing protein 1 [Source:UniProtKB/Swiss-Prot;Acc:C9JBD0]	41	4.09182	712.963	0.0333825	0.0394922		SEMA6D	sema domain, transmembrane domain (TM), and cytoplasmic domain, (semaphorin) 6D [Source:HGNC Symbol;Acc:16770]	58	5.77689	111.297	0.0146624	0.0242229
KRT8P12	keratin 8 pseudogene 12 [Source:HGNC Symbol;Acc:28057]	42	4.19162	718.22	0.0189498	0.0348582		SEMA6D	sema domain, transmembrane domain (TM), and cytoplasmic domain, (semaphorin) 6D [Source:HGNC Symbol;Acc:16770]	72	7.17131	111.841	0.0140939	0.0242229
KSR1P1	kinase suppressor of ras 1 pseudogene 1 [Source:HGNC Symbol;Acc:44977]	1197	118.868	362.23	5.74675e-177	1.72402e-176		SEMA6D	sema domain, transmembrane domain (TM), and cytoplasmic domain, (semaphorin) 6D [Source:HGNC Symbol;Acc:16770]	71	7.07171	113.408	0.0163273	0.026834
KSR1P1	kinase suppressor of ras 1 pseudogene 1 [Source:HGNC Symbol;Acc:44977]	1221	121.251	25.3568	0.0258143	0.0387214		SEMA6D	sema domain, transmembrane domain (TM), and cytoplasmic domain, (semaphorin) 6D [Source:HGNC Symbol;Acc:16770]	59	5.87649	113.231	0.0165333	0.026834
LAMP3	lysosomal-associated membrane protein 3 [Source:HGNC Symbol;Acc:14582]	42	4.19162	718.22	0.0189498	0.0348582		SEMA6D	sema domain, transmembrane domain (TM), and cytoplasmic domain, (semaphorin) 6D [Source:HGNC Symbol;Acc:16770]	56	5.57769	112.851	0.0169853	0.026834
LEPREL1	leprecan-like 1 [Source:HGNC Symbol;Acc:19317]	44	4.39122	713.412	0.0318704	0.0394922		SEMA6D	sema domain, transmembrane domain (TM), and cytoplasmic domain, (semaphorin) 6D [Source:HGNC Symbol;Acc:16770]	72	7.17131	113.334	0.0164135	0.026834
LHFPL4	lipoma HMGIC fusion partner-like 4 [Source:HGNC Symbol;Acc:29568]	39	3.89222	715.602	0.025287	0.0394922		SETDB2	SET domain, bifurcated 2 [Source:HGNC Symbol;Acc:20263]	60	5.98205	118.068	0.0133797	0.0215227
LINC00694	long intergenic non-protein coding RNA 694 [Source:HGNC Symbol;Acc:44570]	41	4.09182	718.169	0.0190588	0.0348582		SH3GL3	SH3-domain GRB2-like 3 [Source:HGNC Symbol;Acc:10832]	73	7.27092	111.779	0.0141582	0.0242229
LINC00886	long intergenic non-protein coding RNA 886 [Source:HGNC Symbol;Acc:48572]	45	4.49102	718.233	0.0189218	0.0348582		SH3GL3	SH3-domain GRB2-like 3 [Source:HGNC Symbol;Acc:10832]	73	7.27092	113.247	0.016515	0.026834
LINC00901	long intergenic non-protein coding RNA 901 [Source:HGNC Symbol;Acc:40352]	40	3.99202	718.094	0.0192207	0.0348582		SH3GL3	SH3-domain GRB2-like 3 [Source:HGNC Symbol;Acc:10832]	62	6.1753	104.572	0.0234761	0.0376033
LINC00925	long intergenic non-protein coding RNA 925 [Source:HGNC Symbol;Acc:27388]	54	5.38653	81.5057	0.0120799	0.0198653		SLC24A5	solute carrier family 24 (sodium/potassium/calcium exchanger), member 5 [Source:HGNC Symbol;Acc:20611]	74	7.37052	111.704	0.0142356	0.0242229
LINC00929	long intergenic non-protein coding RNA 929 [Source:HGNC Symbol;Acc:48615]	54	5.38653	81.5272	0.0120547	0.0198653		SLC24A5	solute carrier family 24 (sodium/potassium/calcium exchanger), member 5 [Source:HGNC Symbol;Acc:20611]	73	7.27092	113.247	0.016515	0.026834
LINC00969	long intergenic non-protein coding RNA 969 [Source:HGNC Symbol;Acc:48729]	46	4.59082	714.03	0.0298809	0.0394922		SLC27A2	solute carrier family 27 (fatty acid transporter), member 2 [Source:HGNC Symbol;Acc:10996]	121	6.0259	111.63	0.014312	0.0242229
LINC00971	long intergenic non-protein coding RNA 971 [Source:HGNC Symbol;Acc:48737]	48	4.79042	718.048	0.0193204	0.0348582		SLCO3A1	solute carrier organic anion transporter family, member 3A1 [Source:HGNC Symbol;Acc:10952]	70	6.97211	113.469	0.0162564	0.026834
LINC00984	long intergenic non-protein coding RNA 984 [Source:HGNC Symbol;Acc:35165]	53	5.28678	81.5851	0.011987	0.0198653		SNAPC5	small nuclear RNA activating complex, polypeptide 5, 19kDa [Source:HGNC Symbol;Acc:15484]	62	6.1753	111.74	0.0141985	0.0242229
LMCD1-AS1	LMCD1 antisense RNA 1 (head to head) [Source:HGNC Symbol;Acc:44477]	48	4.79042	718.048	0.0193204	0.0348582		SNAPC5	small nuclear RNA activating complex, polypeptide 5, 19kDa [Source:HGNC Symbol;Acc:15484]	62	6.1753	113.47	0.0162549	0.026834
LNP1	leukemia NUP98 fusion partner 1 [Source:HGNC Symbol;Acc:28014]	41	4.09182	714.007	0.0299538	0.0394922		SPATA13	spermatogenesis associated 13 [Source:HGNC Symbol;Acc:23222]	60	5.98205	118.068	0.0133797	0.0215227
LPCAT4	lysophosphatidylcholine acyltransferase 4 [Source:HGNC Symbol;Acc:30059]	48	4.78803	81.61	0.0119579	0.0198653		SPATA13	spermatogenesis associated 13 [Source:HGNC Symbol;Acc:23222]	60	6	116.98	0.0137929	0.0229406
LRIG1	leucine-rich repeats and immunoglobulin-like domains 1 [Source:HGNC Symbol;Acc:17360]	43	4.29142	713.272	0.0323344	0.0394922		SPATA13	spermatogenesis associated 13 [Source:HGNC Symbol;Acc:23222]	62	6.2	117.259	0.0135251	0.0229406
LRRC58	leucine rich repeat containing 58 [Source:HGNC Symbol;Acc:26968]	40	3.99202	711.644	0.0381638	0.0415359		SQRDL	sulfide quinone reductase-like (yeast) [Source:HGNC Symbol;Acc:20390]	72	7.17131	113.334	0.0164135	0.026834
LSAMP	limbic system-associated membrane protein [Source:HGNC Symbol;Acc:6705]	43	4.29142	718.247	0.0188916	0.0348582		SUCLA2	succinate-CoA ligase, ADP-forming, beta subunit [Source:HGNC Symbol;Acc:11448]	61	6.08175	118.22	0.0132378	0.0215227
LSAMP	limbic system-associated membrane protein [Source:HGNC Symbol;Acc:6705]	43	4.29142	718.247	0.0188916	0.0348582		SUCLA2	succinate-CoA ligase, ADP-forming, beta subunit [Source:HGNC Symbol;Acc:11448]	61	6.1	117.127	0.0136509	0.0229406
LSAMP	limbic system-associated membrane protein [Source:HGNC Symbol;Acc:6705]	44	4.39122	718.251	0.0188827	0.0348582		TCF12	transcription factor 12 [Source:HGNC Symbol;Acc:11623]	72	7.17131	111.841	0.0140939	0.0242229
LSAMP	limbic system-associated membrane protein [Source:HGNC Symbol;Acc:6705]	40	3.99202	718.094	0.0192207	0.0348582		TCF12	transcription factor 12 [Source:HGNC Symbol;Acc:11623]	73	7.27092	113.247	0.016515	0.026834
LSAMP	limbic system-associated membrane protein [Source:HGNC Symbol;Acc:6705]	41	4.09182	718.169	0.0190588	0.0348582		THSD4	thrombospondin, type I, domain containing 4 [Source:HGNC Symbol;Acc:25835]	69	6.87251	104.785	0.0231408	0.0373971
MAGEF1	melanoma antigen family F, 1 [Source:HGNC Symbol;Acc:29639]	44	4.39122	714.235	0.0292449	0.0394922		TIPIN	TIMELESS interacting protein [Source:HGNC Symbol;Acc:30750]	62	6.1753	111.74	0.0141985	0.0242229
MAP3K13	mitogen-activated protein kinase kinase kinase 13 [Source:HGNC Symbol;Acc:6852]	88	4.39122	715.71	0.0249939	0.0394922		TIPIN	TIMELESS interacting protein [Source:HGNC Symbol;Acc:30750]	61	6.0757	113.406	0.0163295	0.026834
MAP6D1	MAP6 domain containing 1 [Source:HGNC Symbol;Acc:25753]	42	4.19162	713.62	0.0311878	0.0394922		TMEM87A	transmembrane protein 87A [Source:HGNC Symbol;Acc:24522]	76	7.56972	111.517	0.0144296	0.0242229
MB21D2	Mab-21 domain containing 2 [Source:HGNC Symbol;Acc:30438]	39	3.89222	711.499	0.0387239	0.0415359		TMEM87A	transmembrane protein 87A [Source:HGNC Symbol;Acc:24522]	75	7.47012	113.036	0.0167636	0.026834
MECOM	MDS1 and EVI1 complex locus [Source:HGNC Symbol;Acc:3498]	41	4.09182	715.777	0.0248135	0.0394922		TPP2	tripeptidyl peptidase II [Source:HGNC Symbol;Acc:12016]	63	6.3	117.375	0.0134149	0.0229406
MECOM	MDS1 and EVI1 complex locus [Source:HGNC Symbol;Acc:3498]	46	4.59082	715.801	0.02475	0.0394922		TPTE2	transmembrane phosphoinositide 3-phosphatase and tensin homolog 2 [Source:HGNC Symbol;Acc:17299]	62	6.18146	118.356	0.0131119	0.0215227
METTL15P1	methyltransferase like 15 pseudogene 1 [Source:HGNC Symbol;Acc:31926]	45	4.49102	718.233	0.0189218	0.0348582		TPTE2	transmembrane phosphoinositide 3-phosphatase and tensin homolog 2 [Source:HGNC Symbol;Acc:17299]	75	7.47757	111.336	0.0211445	0.0315876
MFI2	antigen p97 (melanoma associated) identified by monoclonal antibodies 133.2 and 96.5 [Source:HGNC Symbol;Acc:7037]	74	3.69261	712.61	0.0346121	0.0394922		TPTE2	transmembrane phosphoinositide 3-phosphatase and tensin homolog 2 [Source:HGNC Symbol;Acc:17299]	76	7.6	110.18	0.0218934	0.0353387
MGA	MGA, MAX dimerization protein [Source:HGNC Symbol;Acc:14010]	50	4.98753	81.651	0.0119103	0.0198653		TRPM1	transient receptor potential cation channel, subfamily M, member 1 [Source:HGNC Symbol;Acc:7146]	77	7.66932	111.406	0.0145463	0.0242229
MINA	MYC induced nuclear antigen [Source:HGNC Symbol;Acc:19441]	45	4.49102	713.727	0.0308437	0.0394922		TTBK2	tau tubulin kinase 2 [Source:HGNC Symbol;Acc:19141]	61	6.0757	113.406	0.0163295	0.026834
MINOS1P3	mitochondrial inner membrane organizing system 1 pseudogene 3 [Source:HGNC Symbol;Acc:44093]	41	4.09182	718.169	0.0190588	0.0348582		TTC28	tetratricopeptide repeat domain 28 [Source:HGNC Symbol;Acc:29179]	158	7.88423	114.307	0.00687579	0.0154705
MIR211	microRNA 211 [Source:HGNC Symbol;Acc:31588]	48	4.78803	81.61	0.0119579	0.0198653		TXNL4A	thioredoxin-like 4A [Source:HGNC Symbol;Acc:30551]	4350	432.406	71.8651	1.3089e-86	2.61779e-86
MIR3938	microRNA 3938 [Source:HGNC Symbol;Acc:38972]	41	4.09182	718.169	0.0190588	0.0348582		VWA9	von Willebrand factor A domain containing 9 [Source:HGNC Symbol;Acc:25372]	59	5.87649	111.431	0.0145207	0.0242229
MIR720	microRNA 720 [Source:HGNC Symbol;Acc:35375]	43	4.29142	718.247	0.0188916	0.0348582		VWA9	von Willebrand factor A domain containing 9 [Source:HGNC Symbol;Acc:25372]	58	5.77689	113.121	0.0166638	0.026834
MNS1	meiosis-specific nuclear structural 1 [Source:HGNC Symbol;Acc:29636]	49	4.88778	81.6426	0.01192	0.0198653		WASF3	WAS protein family, member 3 [Source:HGNC Symbol;Acc:12734]	82	8.17547	118.082	0.0133671	0.0215227
MORF4L1	mortality factor 4 like 1 [Source:HGNC Symbol;Acc:16989]	47	4.68828	81.5579	0.0120187	0.0198653		WASF3	WAS protein family, member 3 [Source:HGNC Symbol;Acc:12734]	81	8.1	117.082	0.0136942	0.0229406
MRPS17P3	mitochondrial ribosomal protein S17 pseudogene 3 [Source:HGNC Symbol;Acc:29736]	47	4.69062	713.034	0.0331368	0.0394922		WDFY2	WD repeat and FYVE domain containing 2 [Source:HGNC Symbol;Acc:20482]	64	6.38086	111.136	0.0214246	0.0315876
MSL2	male-specific lethal 2 homolog (Drosophila) [Source:HGNC Symbol;Acc:25544]	87	4.34132	715.255	0.0262449	0.0394922		ZDHHC20	zinc finger, DHHC-type containing 20 [Source:HGNC Symbol;Acc:20749]	80	8	117.207	0.013574	0.0229406
MTAPP2	methylthioadenosine phosphorylase pseudogene 2 [Source:HGNC Symbol;Acc:42443]	44	4.39122	713.412	0.0318704	0.0394922		AC000403.1		81	8.07577	118.218	0.0132397	0.0215227
MTHFD2P1	methylenetetrahydrofolate dehydrogenase (NADP+ dependent) 2, methenyltetrahydrofolate cyclohydrolase pseudogene 1 [Source:HGNC Symbol;Acc:48859]	44	4.39122	718.251	0.0188827	0.0348582		AC000403.1		81	8.1	117.082	0.0136942	0.0229406
MTND5P15	MT-ND5 pseudogene 15 [Source:HGNC Symbol;Acc:42277]	44	4.39122	718.251	0.0188827	0.0348582		AC000403.1		63	6.3	117.375	0.0134149	0.0229406
MYH15	myosin, heavy chain 15 [Source:HGNC Symbol;Acc:31073]	45	4.49102	710.686	0.0419808	0.0437219		AC006483.1		3158	315.485	381.324	0	0
NBPF10	neuroblastoma breakpoint family, member 10 [Source:HGNC Symbol;Acc:31992]	627220	62722	112.343	6.46467e-37	6.46467e-37		AC010999.1		72	7.17131	111.841	0.0140939	0.0242229
NDUFA4P2	NADH dehydrogenase (ubiquinone) 1 alpha subcomplex, 4, 9kDa, pseudogene 2 [Source:HGNC Symbol;Acc:31362]	46	4.59082	718.193	0.019008	0.0348582		AC010999.1		73	7.27092	113.247	0.016515	0.026834
NDUFB4	NADH dehydrogenase (ubiquinone) 1 beta subcomplex, 4, 15kDa [Source:HGNC Symbol;Acc:7699]	39	3.89222	713.084	0.0329668	0.0394922		AC011196.3		63	6.2749	111.812	0.0141233	0.0242229
NIPA2P2	non imprinted in Prader-Willi/Angelman syndrome 2 pseudogene 2 [Source:HGNC Symbol;Acc:42042]	42	4.19162	710.688	0.0419732	0.0437219		AC011196.3		62	6.1753	113.47	0.0162549	0.026834
NMNAT3	nicotinamide nucleotide adenylyltransferase 3 [Source:HGNC Symbol;Acc:20989]	39	3.89222	717.994	0.019438	0.0348582		AC026150.5		70	6.97211	113.469	0.0162561	0.026834
NOTCH2NL	notch 2 N-terminal like [Source:HGNC Symbol;Acc:31862]	627220	62722	112.343	6.46467e-37	6.46467e-37		AC026495.1		76	7.56972	104.303	0.0239072	0.0376279
NPCDR1	nasopharyngeal carcinoma, down-regulated 1 [Source:HGNC Symbol;Acc:13392]	39	3.89222	710.877	0.0411944	0.0435043		AC087433.1		73	7.27092	105.977	0.027158	0.0408456
NPM1P17	nucleophosmin 1 (nucleolar phosphoprotein B23, numatrin) pseudogene 17 [Source:HGNC Symbol;Acc:7919]	42	4.19162	718.22	0.0189498	0.0348582		AC087738.1		73	7.27092	111.779	0.0141582	0.0242229
NPM1P17	nucleophosmin 1 (nucleolar phosphoprotein B23, numatrin) pseudogene 17 [Source:HGNC Symbol;Acc:7919]	47	4.69062	718.205	0.0189813	0.0348582		AC087738.1		73	7.27092	113.247	0.016515	0.026834
NPTN	neuroplastin [Source:HGNC Symbol;Acc:17867]	52	5.18703	81.6274	0.0119377	0.0198653		AC090696.2		63	6.2749	111.812	0.0141233	0.0242229
NR2C2	nuclear receptor subfamily 2, group C, member 2 [Source:HGNC Symbol;Acc:7972]	46	4.59082	718.193	0.019008	0.0348582		AC108137.1		78	7.76892	111.242	0.0147211	0.0242229
NUDT16	nudix (nucleoside diphosphate linked moiety X)-type motif 16 [Source:HGNC Symbol;Acc:26442]	46	4.59082	718.193	0.019008	0.0348582		AC108861.1		69	6.87251	104.785	0.0231408	0.0373971
NUTM1	NUT midline carcinoma, family member 1 [Source:HGNC Symbol;Acc:29919]	48	4.78803	81.61	0.0119579	0.0198653		AC144833.1		70	6.97211	113.469	0.0162564	0.026834
OCA2	oculocutaneous albinism II [Source:HGNC Symbol;Acc:8101]	48	4.78803	81.61	0.0119579	0.0198653		AHCYP7	adenosylhomocysteinase pseudogene 7 [Source:HGNC Symbol;Acc:44999]	71	7.07171	111.891	0.0140427	0.0242229
OGG1	8-oxoguanine DNA glycosylase [Source:HGNC Symbol;Acc:8125]	133	4.42448	713.357	0.0320506	0.0394922		AL138710.1		79	7.87637	118.455	0.0130208	0.0215227
OR5H6	olfactory receptor, family 5, subfamily H, member 6 (gene/pseudogene) [Source:HGNC Symbol;Acc:14767]	44	4.39122	718.251	0.0188827	0.0348582		AL138710.1		78	7.8	117.42	0.0133722	0.0229406
OR5K3	olfactory receptor, family 5, subfamily K, member 3 [Source:HGNC Symbol;Acc:31290]	42	4.19162	718.22	0.0189498	0.0348582		AL161626.1		1560396	156040	724.864	0	0
OSBPL10	oxysterol binding protein-like 10 [Source:HGNC Symbol;Acc:16395]	42	4.19162	712.43	0.0352502	0.039808		AL161626.1		2117290	211729	724.719	0	0
PARP14	poly (ADP-ribose) polymerase family, member 14 [Source:HGNC Symbol;Acc:29232]	47	4.69062	718.175	0.019045	0.0348582		AL359538.1		63	6.3	109.969	0.0221974	0.0353387
PDCD7	programmed cell death 7 [Source:HGNC Symbol;Acc:8767]	54	5.38653	81.5272	0.0120547	0.0198653		AL512655.1		62	6.18146	118.356	0.0131119	0.0215227
PFN2	profilin 2 [Source:HGNC Symbol;Acc:8882]	120	3.99202	714.063	0.0297781	0.0394922		AL512655.1		63	6.3	117.375	0.0134149	0.0229406
PHLDB2	pleckstrin homology-like domain, family B, member 2 [Source:HGNC Symbol;Acc:29573]	39	3.89222	713.394	0.0319286	0.0394922		ANP32BP1	acidic (leucine-rich) nuclear phosphoprotein 32 family, member B pseudogene 1 [Source:HGNC Symbol;Acc:24267]	59	5.87649	111.432	0.0145197	0.0242229
PIK3CA	phosphatidylinositol-4,5-bisphosphate 3-kinase, catalytic subunit alpha [Source:HGNC Symbol;Acc:8975]	43	4.29142	718.247	0.0188916	0.0348582		ANP32BP1	acidic (leucine-rich) nuclear phosphoprotein 32 family, member B pseudogene 1 [Source:HGNC Symbol;Acc:24267]	59	5.87649	113.231	0.0165333	0.026834
PIK3CB	phosphatidylinositol-4,5-bisphosphate 3-kinase, catalytic subunit beta [Source:HGNC Symbol;Acc:8976]	40	3.99202	718.094	0.0192207	0.0348582		ATP6V1G1P7	ATPase, H+ transporting, lysosomal 13kDa, V1 subunit G1 pseudogene 7 [Source:HGNC Symbol;Acc:39852]	60	5.98205	118.068	0.0133797	0.0215227
PLCH1	phospholipase C, eta 1 [Source:HGNC Symbol;Acc:29185]	40	3.99202	718.094	0.0192207	0.0348582		ATP6V1G1P7	ATPase, H+ transporting, lysosomal 13kDa, V1 subunit G1 pseudogene 7 [Source:HGNC Symbol;Acc:39852]	76	7.6	105.588	0.0293892	0.0453761
PLSCR4	phospholipid scramblase 4 [Source:HGNC Symbol;Acc:16497]	39	3.89222	717.994	0.019438	0.0348582		COX7CP1	cytochrome c oxidase subunit VIIc pseudogene 1 [Source:HGNC Symbol;Acc:2293]	81	8.07577	118.218	0.0132397	0.0215227
PLXND1	plexin D1 [Source:HGNC Symbol;Acc:9107]	37	3.69261	712.808	0.0339166	0.0394922		COX7CP1	cytochrome c oxidase subunit VIIc pseudogene 1 [Source:HGNC Symbol;Acc:2293]	81	8.1	117.082	0.0136942	0.0229406
PLXND1	plexin D1 [Source:HGNC Symbol;Acc:9107]	37	3.69261	709.692	0.0462581	0.0462581		CTA-211A9.5		79	7.88423	114.616	0.00671475	0.0154705
POLQ	polymerase (DNA directed), theta [Source:HGNC Symbol;Acc:9186]	40	3.99202	712.649	0.0344738	0.0394922		CTA-373H7.7		79	7.88423	114.616	0.00671475	0.0154705
PPM1L	protein phosphatase, Mg2+/Mn2+ dependent, 1L [Source:HGNC Symbol;Acc:16381]	37	3.69261	717.716	0.0200512	0.0348582		CTD-2027G2.1		60	5.9761	111.549	0.0143966	0.0242229
PPP2R3A	protein phosphatase 2, regulatory subunit B'', alpha [Source:HGNC Symbol;Acc:9307]	48	4.79042	718.048	0.0193204	0.0348582		CTD-2027G2.1		61	6.0757	113.406	0.0163295	0.026834
PPP4R2	protein phosphatase 4, regulatory subunit 2 [Source:HGNC Symbol;Acc:18296]	38	3.79242	714.231	0.0292578	0.0394922		CTD-2050N2.1		60	5.9761	111.549	0.0143966	0.0242229
PRICKLE2	prickle homolog 2 (Drosophila) [Source:HGNC Symbol;Acc:20340]	41	4.09182	718.169	0.0190588	0.0348582		CTD-2050N2.1		59	5.87649	113.231	0.0165333	0.026834
PRTG	protogenin [Source:HGNC Symbol;Acc:26373]	45	4.48878	81.3924	0.0122136	0.0198653		CTD-2270N23.1		72	7.17131	111.841	0.0140939	0.0242229
PSMC1P1	proteasome (prosome, macropain) 26S subunit, ATPase, 1 pseudogene 1 [Source:HGNC Symbol;Acc:30147]	38	3.79242	717.868	0.0197136	0.0348582		CTD-2270N23.1		72	7.17131	113.334	0.0164135	0.026834
PTMAP8	prothymosin, alpha pseudogene 8 [Source:HGNC Symbol;Acc:42437]	41	4.09182	718.169	0.0190588	0.0348582		CTD-2315E11.1		62	6.1753	113.47	0.0162549	0.026834
PTPRG	protein tyrosine phosphatase, receptor type, G [Source:HGNC Symbol;Acc:9671]	45	4.49102	718.233	0.0189218	0.0348582		CTD-2611K5.5		68	6.77291	100.219	0.0312876	0.0488195
PTPRG	protein tyrosine phosphatase, receptor type, G [Source:HGNC Symbol;Acc:9671]	38	3.79242	712.38	0.0354303	0.039808		CTD-2651B20.3		56	5.57769	112.851	0.0169853	0.026834
PVRL3-AS1	PVRL3 antisense RNA 1 [Source:HGNC Symbol;Acc:40813]	41	4.09182	718.169	0.0190588	0.0348582		CTD-3076O17.2		62	6.1753	111.74	0.0141985	0.0242229
QTRTD1	queuine tRNA-ribosyltransferase domain containing 1 [Source:HGNC Symbol;Acc:25771]	40	3.99202	718.094	0.0192207	0.0348582		CTD-3185P2.1		62	6.1753	111.74	0.0141985	0.0242229
RAB5A	RAB5A, member RAS oncogene family [Source:HGNC Symbol;Acc:9783]	83	4.14172	716.157	0.0238119	0.0394922		CTD-3185P2.1		62	6.1753	113.47	0.0162549	0.026834
RAB7A	RAB7A, member RAS oncogene family [Source:HGNC Symbol;Acc:9788]	44	4.39122	711.491	0.0387539	0.0415359		CTD-3185P2.2		62	6.1753	111.74	0.0141985	0.0242229
RARB	retinoic acid receptor, beta [Source:HGNC Symbol;Acc:9865]	42	4.19162	718.22	0.0189498	0.0348582		CTD-3185P2.2		62	6.1753	113.47	0.0162549	0.026834
RASGRP1	RAS guanyl releasing protein 1 (calcium and DAG-regulated) [Source:HGNC Symbol;Acc:9878]	50	4.98753	81.6561	0.0119044	0.0198653		DIAPH3-AS1	DIAPH3 antisense RNA 1 [Source:HGNC Symbol;Acc:39915]	78	7.8	117.42	0.0133722	0.0229406
RBM43P1	RNA binding motif protein 43 pseudogene 1 [Source:HGNC Symbol;Acc:46024]	46	4.59082	718.193	0.019008	0.0348582		DIAPH3-AS1	DIAPH3 antisense RNA 1 [Source:HGNC Symbol;Acc:39915]	149	7.42772	115.263	0.0162509	0.0256007
RBMS3	RNA binding motif, single stranded interacting protein 3 [Source:HGNC Symbol;Acc:13427]	40	3.99202	718.094	0.0192207	0.0348582		DNM1P47	DNM1 pseudogene 47 [Source:HGNC Symbol;Acc:35200]	68	6.77291	100.219	0.0312876	0.0488195
RBMS3	RNA binding motif, single stranded interacting protein 3 [Source:HGNC Symbol;Acc:13427]	42	4.19162	713.455	0.0317291	0.0394922		DPPA5P2	developmental pluripotency associated 5 pseudogene 2 [Source:HGNC Symbol;Acc:43754]	61	6.0757	113.406	0.0163295	0.026834
RN7SKP265	RNA, 7SK small nuclear pseudogene 265 [Source:HGNC Symbol;Acc:45989]	38	3.79242	717.868	0.0197136	0.0348582		GAPDHP69	glyceraldehyde 3 phosphate dehydrogenase pseudogene 69 [Source:HGNC Symbol;Acc:4147]	81	8.07577	117.96	0.0134821	0.0215227
RN7SKP284	RNA, 7SK small nuclear pseudogene 284 [Source:HGNC Symbol;Acc:46008]	46	4.59082	718.193	0.019008	0.0348582		GNG5P5	guanine nucleotide binding protein (G protein), gamma 5 pseudogene 5 [Source:HGNC Symbol;Acc:33554]	79	7.87637	118.455	0.0130208	0.0215227
RN7SL300P	RNA, 7SL, cytoplasmic 300, pseudogene [Source:HGNC Symbol;Acc:46316]	82	4.09182	715.167	0.0264956	0.0394922		GNG5P5	guanine nucleotide binding protein (G protein), gamma 5 pseudogene 5 [Source:HGNC Symbol;Acc:33554]	78	7.8	117.42	0.0133722	0.0229406
RN7SL582P	RNA, 7SL, cytoplasmic 582, pseudogene [Source:HGNC Symbol;Acc:46598]	43	4.29142	718.247	0.0188916	0.0348582		GPC5-AS2	GPC5 antisense RNA 2 [Source:HGNC Symbol;Acc:39887]	81	8.07577	118.218	0.0132397	0.0215227
RN7SL724P	RNA, 7SL, cytoplasmic 724, pseudogene [Source:HGNC Symbol;Acc:46740]	39	3.89222	717.994	0.019438	0.0348582		HERC2P3	hect domain and RLD 2 pseudogene 3 [Source:HGNC Symbol;Acc:4871]	76	7.56972	111.517	0.0144296	0.0242229
RN7SL752P	RNA, 7SL, cytoplasmic 752, pseudogene [Source:HGNC Symbol;Acc:46768]	37	3.69261	712.808	0.0339166	0.0394922		HERC2P3	hect domain and RLD 2 pseudogene 3 [Source:HGNC Symbol;Acc:4871]	76	7.56972	104.303	0.0239072	0.0376279
RN7SL815P	RNA, 7SL, cytoplasmic 815, pseudogene [Source:HGNC Symbol;Acc:46831]	43	4.29142	718.247	0.0188916	0.0348582		HMGN1P38	high mobility group nucleosome binding domain 1 pseudogene 38 [Source:HGNC Symbol;Acc:39422]	75	7.47012	112.933	0.016887	0.026834
RN7SL870P	RNA, 7SL, cytoplasmic 870, pseudogene [Source:HGNC Symbol;Acc:46886]	48	4.79042	718.048	0.0193204	0.0348582		HMGN2P46	high mobility group nucleosomal binding domain 2 pseudogene 46 [Source:HGNC Symbol;Acc:26817]	61	6.0757	113.406	0.0163295	0.026834
RNA5-8SP4	RNA, 5.8S ribosomal pseudogene 4 [Source:HGNC Symbol;Acc:41958]	4255599	425560	722.141	0	0		HNRNPA1P5	heterogeneous nuclear ribonucleoprotein A1 pseudogene 5 [Source:HGNC Symbol;Acc:15787]	71	7.07171	111.891	0.0140427	0.0242229
RNA5SP133	RNA, 5S ribosomal pseudogene 133 [Source:HGNC Symbol;Acc:43033]	48	4.79042	713.362	0.0320344	0.0394922		HNRNPA1P5	heterogeneous nuclear ribonucleoprotein A1 pseudogene 5 [Source:HGNC Symbol;Acc:15787]	71	7.07171	113.408	0.0163273	0.026834
RNF13	ring finger protein 13 [Source:HGNC Symbol;Acc:10057]	120	3.99202	714.063	0.0297781	0.0394922		HNRNPA3P5	heterogeneous nuclear ribonucleoprotein A3 pseudogene 5 [Source:HGNC Symbol;Acc:39774]	61	6.08175	118.22	0.0132378	0.0215227
RNF168	ring finger protein 168, E3 ubiquitin protein ligase [Source:HGNC Symbol;Acc:26661]	44	4.39122	718.252	0.0188807	0.0348582		HSPD1P9	heat shock 60kDa protein 1 (chaperonin) pseudogene 9 [Source:HGNC Symbol;Acc:35132]	59	5.88235	117.9	0.0135382	0.0215227
RNU1-43P	RNA, U1 small nuclear 43, pseudogene [Source:HGNC Symbol;Acc:48385]	38	3.79242	717.868	0.0197136	0.0348582		INTS6-AS1	INTS6 antisense RNA 1 [Source:HGNC Symbol;Acc:42691]	76	7.57727	111.15	0.021404	0.0315876
RNU1-43P	RNA, U1 small nuclear 43, pseudogene [Source:HGNC Symbol;Acc:48385]	39	3.89222	712.639	0.0345086	0.0394922		IPO7P2	importin 7 pseudogene 2 [Source:HGNC Symbol;Acc:39838]	62	6.2	117.259	0.0135251	0.0229406
RNU2-31P	RNA, U2 small nuclear 31, pseudogene [Source:HGNC Symbol;Acc:48524]	43	4.29142	718.247	0.0188916	0.0348582		KRT8P50	keratin 8 pseudogene 50 [Source:HGNC Symbol;Acc:48346]	61	6.0757	113.406	0.0163295	0.026834
RNU6-1294P	RNA, U6 small nuclear 1294, pseudogene [Source:HGNC Symbol;Acc:48257]	38	3.79242	710.985	0.0407576	0.0432452		KSR1P1	kinase suppressor of ras 1 pseudogene 1 [Source:HGNC Symbol;Acc:44977]	3304	328.103	32.8641	4.69516e-06	9.39032e-06
RNU6-138P	RNA, U6 small nuclear 138, pseudogene [Source:HGNC Symbol;Acc:47101]	39	3.89222	712.956	0.0334035	0.0394922		LINC00351	long intergenic non-protein coding RNA 351 [Source:HGNC Symbol;Acc:42669]	161	8.05	117.182	0.0135985	0.0229406
RNU6-143P	RNA, U6 small nuclear 143, pseudogene [Source:HGNC Symbol;Acc:47106]	47	4.69062	715.126	0.0266098	0.0394922		LINC00351	long intergenic non-protein coding RNA 351 [Source:HGNC Symbol;Acc:42669]	63	6.3	117.375	0.0134149	0.0229406
RNU6-217P	RNA, U6 small nuclear 217, pseudogene [Source:HGNC Symbol;Acc:47180]	44	4.39122	711.565	0.0384696	0.0415359		LINC00365	long intergenic non-protein coding RNA 365 [Source:HGNC Symbol;Acc:42687]	80	7.97607	118.342	0.0131243	0.0215227
RNU6-348P	RNA, U6 small nuclear 348, pseudogene [Source:HGNC Symbol;Acc:47311]	44	4.39122	718.251	0.0188827	0.0348582		LINC00365	long intergenic non-protein coding RNA 365 [Source:HGNC Symbol;Acc:42687]	81	8.1	117.082	0.0136942	0.0229406
RNU6-386P	RNA, U6 small nuclear 386, pseudogene [Source:HGNC Symbol;Acc:47349]	47	4.69062	718.131	0.019141	0.0348582		LINC00375	long intergenic non-protein coding RNA 375 [Source:HGNC Symbol;Acc:42699]	81	8.07577	118.218	0.0132397	0.0215227
RNU6-386P	RNA, U6 small nuclear 386, pseudogene [Source:HGNC Symbol;Acc:47349]	47	4.69062	712.73	0.0341884	0.0394922		LINC00395	long intergenic non-protein coding RNA 395 [Source:HGNC Symbol;Acc:42723]	61	6.1	117.127	0.0136509	0.0229406
RNU6-415P	RNA, U6 small nuclear 415, pseudogene [Source:HGNC Symbol;Acc:47378]	47	4.68828	81.5579	0.0120187	0.0198653		LINC00402	long intergenic non-protein coding RNA 402 [Source:HGNC Symbol;Acc:42732]	79	7.87637	118.455	0.0130208	0.0215227
RNU6-488P	RNA, U6 small nuclear 488, pseudogene [Source:HGNC Symbol;Acc:47451]	41	4.09182	710.321	0.0435132	0.0446959		LINC00402	long intergenic non-protein coding RNA 402 [Source:HGNC Symbol;Acc:42732]	79	7.9	117.319	0.0134675	0.0229406
ROBO1	roundabout, axon guidance receptor, homolog 1 (Drosophila) [Source:HGNC Symbol;Acc:10249]	39	3.89222	717.994	0.019438	0.0348582		LINC00424	long intergenic non-protein coding RNA 424 [Source:HGNC Symbol;Acc:42815]	82	8.17547	118.082	0.0133671	0.0215227
ROBO1	roundabout, axon guidance receptor, homolog 1 (Drosophila) [Source:HGNC Symbol;Acc:10249]	38	3.79242	717.868	0.0197136	0.0348582		LINC00424	long intergenic non-protein coding RNA 424 [Source:HGNC Symbol;Acc:42815]	82	8.2	116.946	0.0138258	0.0229406
ROBO1	roundabout, axon guidance receptor, homolog 1 (Drosophila) [Source:HGNC Symbol;Acc:10249]	47	4.69062	718.131	0.019141	0.0348582		LINC00431	long intergenic non-protein coding RNA 431 [Source:HGNC Symbol;Acc:42766]	65	6.48056	111.225	0.0212993	0.0315876
ROBO2	roundabout, axon guidance receptor, homolog 2 (Drosophila) [Source:HGNC Symbol;Acc:10250]	47	4.69062	718.131	0.019141	0.0348582		LINC00445	long intergenic non-protein coding RNA 445 [Source:HGNC Symbol;Acc:42782]	61	6.08175	118.22	0.0132378	0.0215227
ROBO2	roundabout, axon guidance receptor, homolog 2 (Drosophila) [Source:HGNC Symbol;Acc:10250]	47	4.69062	712.73	0.0341884	0.0394922		LINC00445	long intergenic non-protein coding RNA 445 [Source:HGNC Symbol;Acc:42782]	61	6.1	117.153	0.013626	0.0229406
ROBO2	roundabout, axon guidance receptor, homolog 2 (Drosophila) [Source:HGNC Symbol;Acc:10250]	44	4.39122	711.565	0.0384696	0.0415359		LINC00460	long intergenic non-protein coding RNA 460 [Source:HGNC Symbol;Acc:42809]	82	8.2	116.946	0.0138258	0.0229406
RORA	RAR-related orphan receptor A [Source:HGNC Symbol;Acc:10258]	50	4.98753	81.6561	0.0119044	0.0198653		LINC00557	long intergenic non-protein coding RNA 557 [Source:HGNC Symbol;Acc:43701]	79	7.87637	118.455	0.0130208	0.0215227
RP11-102L12.2		50	4.98753	81.6561	0.0119044	0.0198653		LINC00557	long intergenic non-protein coding RNA 557 [Source:HGNC Symbol;Acc:43701]	77	7.7	117.509	0.0132888	0.0229406
RP11-107F6.4		50	4.98753	81.651	0.0119103	0.0198653		LINC00558	long intergenic non-protein coding RNA 558 [Source:HGNC Symbol;Acc:43702]	80	8	117.217	0.0135644	0.0229406
RP11-1084A12.1		47	4.68828	81.5579	0.0120187	0.0198653		LINC00562	long intergenic non-protein coding RNA 562 [Source:HGNC Symbol;Acc:43706]	61	6.08175	118.22	0.0132378	0.0215227
RP11-1129I3.1		52	5.18703	81.6274	0.0119377	0.0198653		LINC00562	long intergenic non-protein coding RNA 562 [Source:HGNC Symbol;Acc:43706]	61	6.1	117.127	0.0136509	0.0229406
RP11-124N14.3		2157	214.201	710.628	0	0		LINC00676	long intergenic non-protein coding RNA 676 [Source:HGNC Symbol;Acc:44394]	59	5.88235	117.9	0.0135382	0.0215227
RP11-141M3.5		41	4.09182	712.963	0.0333825	0.0394922		LINC01047	long intergenic non-protein coding RNA 1047 [Source:HGNC Symbol;Acc:49041]	61	6.08175	118.22	0.0132378	0.0215227
RP11-147N17.1		49	4.89022	715.552	0.0254223	0.0394922		LINC01047	long intergenic non-protein coding RNA 1047 [Source:HGNC Symbol;Acc:49041]	60	6	116.98	0.0137929	0.0229406
RP11-14D22.1		41	4.09182	718.169	0.0190588	0.0348582		LOXL1-AS1	LOXL1 antisense RNA 1 [Source:HGNC Symbol;Acc:44169]	78	7.76892	111.242	0.0147211	0.0242229
RP11-152C17.1		41	4.09182	715.777	0.0248135	0.0394922		MEMO1P5	mediator of cell motility 1 pseudogene 5 [Source:HGNC Symbol;Acc:49102]	62	6.2	117.259	0.0135251	0.0229406
RP11-154D3.1		38	3.79242	712.38	0.0354303	0.039808		MIAT	myocardial infarction associated transcript (non-protein coding) [Source:HGNC Symbol;Acc:33425]	79	7.88423	114.616	0.00671475	0.0154705
RP11-167H9.4		47	4.69062	718.131	0.019141	0.0348582		MIR1267	microRNA 1267 [Source:HGNC Symbol;Acc:35335]	75	7.47757	111.336	0.0211445	0.0315876
RP11-16N11.2		37	3.69261	717.716	0.0200512	0.0348582		MIR1272	microRNA 1272 [Source:HGNC Symbol;Acc:35339]	74	7.37052	113.148	0.0166316	0.026834
RP11-174O3.1		40	3.99202	711.644	0.0381638	0.0415359		MIR1272	microRNA 1272 [Source:HGNC Symbol;Acc:35339]	73	7.27092	100.078	0.0315729	0.0488435
RP11-201E8.1		47	4.69062	718.131	0.019141	0.0348582		MIR2681	microRNA 2681 [Source:HGNC Symbol;Acc:41532]	79	7.87637	118.455	0.0130208	0.0215227
RP11-202A13.1		40	3.99202	712.339	0.0355806	0.039808		MIR3169	microRNA 3169 [Source:HGNC Symbol;Acc:38380]	81	8.07577	118.218	0.0132397	0.0215227
RP11-206M11.7		46	4.59082	718.193	0.019008	0.0348582		MIR3169	microRNA 3169 [Source:HGNC Symbol;Acc:38380]	77	7.7	110.103	0.0220034	0.0353387
RP11-245C23.3		43	4.29142	718.247	0.0188916	0.0348582		MIR4305	microRNA 4305 [Source:HGNC Symbol;Acc:38301]	78	7.8	117.42	0.0133722	0.0229406
RP11-255E6.6		37	3.69261	709.896	0.0453534	0.0456675		MIR4715	microRNA 4715 [Source:HGNC Symbol;Acc:41666]	61	6.0757	111.642	0.0142991	0.0242229
RP11-274H2.5		39	3.89222	713.978	0.0300463	0.0394922		MIR4715	microRNA 4715 [Source:HGNC Symbol;Acc:41666]	61	6.0757	113.378	0.0163618	0.026834
RP11-281P11.1		42	4.19162	718.22	0.0189498	0.0348582		MTND3P1	MT-ND3 pseudogene 1 [Source:HGNC Symbol;Acc:39856]	63	6.3	117.375	0.0134149	0.0229406
RP11-281P11.1		47	4.69062	718.131	0.019141	0.0348582		MT-RNR1	mitochondrially encoded 12S RNA [Source:HGNC Symbol;Acc:7470]	106490	64266.7	8.2236	0.00128442	0.00128442
RP11-305O4.2		48	4.79042	718.048	0.0193204	0.0348582		MT-TF	mitochondrially encoded tRNA phenylalanine [Source:HGNC Symbol;Acc:7481]	106490	64266.7	8.2236	0.00128442	0.00128442
RP11-325B23.2		44	4.39122	718.251	0.0188827	0.0348582		MT-TV	mitochondrially encoded tRNA valine [Source:HGNC Symbol;Acc:7500]	106490	64266.7	8.2236	0.00128442	0.00128442
RP11-325B23.2		42	4.19162	718.22	0.0189498	0.0348582		NDUFA3P4	NADH dehydrogenase (ubiquinone) 1 alpha subcomplex, 3 pseudogene 4 [Source:HGNC Symbol;Acc:45053]	62	6.1753	113.47	0.016255	0.026834
RP11-326A19.5		54	5.38653	81.2499	0.0123835	0.0198653		NF1P2	neurofibromin 1 pseudogene 2 [Source:HGNC Symbol;Acc:38664]	77	7.66932	111.491	0.0144572	0.0242229
RP11-331H13.1		54	5.38653	81.5272	0.0120547	0.0198653		NF1P2	neurofibromin 1 pseudogene 2 [Source:HGNC Symbol;Acc:38664]	137	6.82271	105.4	0.0282057	0.0420847
RP11-353B9.1		48	4.78803	81.61	0.0119579	0.0198653		NIPA2P5	non imprinted in Prader-Willi/Angelman syndrome 2 pseudogene 5 [Source:HGNC Symbol;Acc:42045]	77	7.67697	118.387	0.0130831	0.0215227
RP11-379K22.2		47	4.68828	81.5579	0.0120187	0.0198653		NIPA2P5	non imprinted in Prader-Willi/Angelman syndrome 2 pseudogene 5 [Source:HGNC Symbol;Acc:42045]	77	7.7	117.509	0.0132888	0.0229406
RP11-385J1.2		50	4.99002	717.82	0.0198192	0.0348582		NME1P1	NME/NM23 nucleoside diphosphate kinase 1 pseudogene 1 [Source:HGNC Symbol;Acc:39904]	60	5.98205	118.068	0.0133797	0.0215227
RP11-3P17.3		38	3.79242	717.868	0.0197136	0.0348582		OR4N3P	olfactory receptor, family 4, subfamily N, member 3 pseudogene [Source:HGNC Symbol;Acc:15374]	76	7.56972	111.519	0.014428	0.0242229
RP11-3P17.4		38	3.79242	717.868	0.0197136	0.0348582		OR7E36P	olfactory receptor, family 7, subfamily E, member 36 pseudogene [Source:HGNC Symbol;Acc:8409]	60	6	116.98	0.0137929	0.0229406
RP11-420M1.2		45	4.48878	81.3924	0.0122136	0.0198653		PCDH9-AS2	PCDH9 antisense RNA 2 [Source:HGNC Symbol;Acc:39896]	75	7.47757	111.452	0.0209841	0.0315876
RP11-424I3.1		42	4.19162	718.22	0.0189498	0.0348582		PSMA6P4	proteasome (prosome, macropain) subunit, alpha type, 6 pseudogene 4 [Source:HGNC Symbol;Acc:39609]	82	8.17547	118.082	0.0133671	0.0215227
RP11-430L16.1		42	4.19162	718.22	0.0189498	0.0348582		PWRN4	Prader-Willi region non-protein coding RNA 4 [Source:HGNC Symbol;Acc:49130]	70	6.97211	113.469	0.0162564	0.026834
RP11-434D12.1		90	4.49102	716.618	0.0226435	0.0387684		PWWP2AP1	PWWP domain containing 2A pseudogene 1 [Source:HGNC Symbol;Acc:39709]	62	6.18146	118.35	0.0131173	0.0215227
RP11-434H6.2		46	4.59082	718.193	0.019008	0.0348582		PWWP2AP1	PWWP domain containing 2A pseudogene 1 [Source:HGNC Symbol;Acc:39709]	62	6.2	117.259	0.0135251	0.0229406
RP11-435F17.1		42	4.19162	713.62	0.0311878	0.0394922		RABEPKP1	Rab9 effector protein with kelch motifs pseudogene 1 [Source:HGNC Symbol;Acc:39791]	62	6.2	117.259	0.0135251	0.0229406
RP11-436J20.1		38	3.79242	717.868	0.0197136	0.0348582		RIOK3P1	RIO kinase 3 pseudogene 1 [Source:HGNC Symbol;Acc:39714]	61	6.08175	118.22	0.0132378	0.0215227
RP11-438D8.2		47	4.69062	714.494	0.0284591	0.0394922		RN7SKP139	RNA, 7SK small nuclear pseudogene 139 [Source:HGNC Symbol;Acc:45863]	71	7.07171	113.408	0.0163273	0.026834
RP11-438J1.1	Uncharacterized protein [Source:UniProtKB/TrEMBL;Acc:H7C1D0]	48	4.79042	710.227	0.043912	0.0447032		RN7SL1	RNA, 7SL, cytoplasmic 1 [Source:HGNC Symbol;Acc:10038]	325446	32544.6	721.839	0	0
RP11-440K22.1		46	4.59082	718.193	0.019008	0.0348582		RN7SL164P	RNA, 7SL, cytoplasmic 164, pseudogene [Source:HGNC Symbol;Acc:46180]	64	6.4	117.476	0.0133198	0.0229406
RP11-440K22.1		38	3.79242	717.868	0.0197136	0.0348582		RN7SL2	RNA, 7SL, cytoplasmic 2 [Source:HGNC Symbol;Acc:23134]	322210	32221	721.844	0	0
RP11-445J14.1		37	3.69261	717.716	0.0200512	0.0348582		RN7SL209P	RNA, 7SL, cytoplasmic 209, pseudogene [Source:HGNC Symbol;Acc:46225]	68	6.77291	100.219	0.0312876	0.0488195
RP11-451J24.1		39	3.89222	713.084	0.0329668	0.0394922		RN7SL3	RNA, 7SL, cytoplasmic 3 [Source:HGNC Symbol;Acc:23135]	322210	32221	721.844	0	0
RP11-457K10.1		42	4.19162	718.22	0.0189498	0.0348582		RN7SL320P	RNA, 7SL, cytoplasmic 320, pseudogene [Source:HGNC Symbol;Acc:46336]	76	7.57727	111.15	0.021404	0.0315876
RP11-458D21.5	Uncharacterized protein [Source:UniProtKB/TrEMBL;Acc:E9PLD5]	627220	62722	112.343	6.46467e-37	6.46467e-37		RN7SL810P	RNA, 7SL, cytoplasmic 810, pseudogene [Source:HGNC Symbol;Acc:46826]	78	7.8	117.42	0.0133722	0.0229406
RP11-461M2.2		45	4.49102	718.233	0.0189218	0.0348582		RNA5-8SP4	RNA, 5.8S ribosomal pseudogene 4 [Source:HGNC Symbol;Acc:41958]	4714413	471441	722.488	0	0
RP11-463H24.1		87	4.34132	715.255	0.0262449	0.0394922		RNA5SP32	RNA, 5S ribosomal pseudogene 32 [Source:HGNC Symbol;Acc:42608]	79	7.87637	118.455	0.0130208	0.0215227
RP11-481N16.1		41	4.09182	718.169	0.0190588	0.0348582		RNA5SP390	RNA, 5S ribosomal pseudogene 390 [Source:HGNC Symbol;Acc:43290]	58	5.77689	113.121	0.0166638	0.026834
RP11-483E7.1		43	4.29142	718.247	0.0188916	0.0348582		RNA5SP397	RNA, 5S ribosomal pseudogene 397 [Source:HGNC Symbol;Acc:43297]	113	5.62749	103.4	0.0321006	0.047519
RP11-48G14.1		49	4.88778	81.6426	0.01192	0.0198653		RNA5SP402	RNA, 5S ribosomal pseudogene 402 [Source:HGNC Symbol;Acc:43302]	75	7.47012	111.617	0.014326	0.0242229
RP11-492D6.3		49	4.88778	81.6426	0.01192	0.0198653		RNASEH2B-AS1	RNASEH2B antisense RNA 1 [Source:HGNC Symbol;Acc:39967]	82	8.17547	117.868	0.0135686	0.0215227
RP11-499F3.2		53	5.28678	81.5861	0.0119858	0.0198653		RNF219-AS1	RNF219 antisense RNA 1 [Source:HGNC Symbol;Acc:42700]	78	7.8	117.42	0.0133722	0.0229406
RP11-4F5.2		47	4.68828	81.5579	0.0120187	0.0198653		RNU4ATAC3P	RNA, U4atac small nuclear 3, pseudogene [Source:HGNC Symbol;Acc:42575]	63	6.3	117.375	0.0134149	0.0229406
RP11-4G2.1		47	4.68828	81.5579	0.0120187	0.0198653		RNU6-466P	RNA, U6 small nuclear 466, pseudogene [Source:HGNC Symbol;Acc:47429]	62	6.1753	111.74	0.0141985	0.0242229
RP11-507B12.1		48	4.78803	81.61	0.0119579	0.0198653		RNU6-466P	RNA, U6 small nuclear 466, pseudogene [Source:HGNC Symbol;Acc:47429]	62	6.1753	113.47	0.0162549	0.026834
RP11-507B12.2		50	4.98753	81.6561	0.0119044	0.0198653		RNU6-63P	RNA, U6 small nuclear 63, pseudogene [Source:HGNC Symbol;Acc:42553]	81	8.1	117.082	0.0136942	0.0229406
RP11-529J17.3		49	4.88778	81.6426	0.01192	0.0198653		RNU6-67P	RNA, U6 small nuclear 67, pseudogene [Source:HGNC Symbol;Acc:42557]	60	5.98205	118.068	0.0133797	0.0215227
RP11-529P9.1		38	3.79242	717.868	0.0197136	0.0348582		RNU6-749P	RNA, U6 small nuclear 749, pseudogene [Source:HGNC Symbol;Acc:47712]	60	5.9761	111.549	0.0143966	0.0242229
RP11-529P9.1		49	4.89022	717.944	0.0195463	0.0348582		RNU6-749P	RNA, U6 small nuclear 749, pseudogene [Source:HGNC Symbol;Acc:47712]	60	5.9761	113.335	0.0164125	0.026834
RP11-529P9.1		47	4.69062	711.485	0.0387791	0.0415359		RNU6-844P	RNA, U6 small nuclear 844, pseudogene [Source:HGNC Symbol;Acc:47807]	74	7.37052	111.704	0.0142356	0.0242229
RP11-536I6.2		38	3.79242	711.562	0.0384816	0.0415359		RNU6-844P	RNA, U6 small nuclear 844, pseudogene [Source:HGNC Symbol;Acc:47807]	75	7.47012	113.036	0.0167636	0.026834
RP11-543G18.1		52	5.18703	81.6274	0.0119377	0.0198653		RNU7-87P	RNA, U7 small nuclear 87 pseudogene [Source:HGNC Symbol;Acc:42616]	64	6.4	117.476	0.0133198	0.0229406
RP11-553A10.1	Uncharacterized protein [Source:UniProtKB/TrEMBL;Acc:H7C4H0]	41	4.09182	718.169	0.0190588	0.0348582		RNU7-88P	RNA, U7 small nuclear 88 pseudogene [Source:HGNC Symbol;Acc:42617]	62	6.18146	118.356	0.0131119	0.0215227
RP11-578F21.2		46	4.58853	81.4859	0.0121032	0.0198653		RNU7-88P	RNA, U7 small nuclear 88 pseudogene [Source:HGNC Symbol;Acc:42617]	62	6.2	117.259	0.0135251	0.0229406
RP11-597G23.1		47	4.68828	81.5579	0.0120187	0.0198653		RNY1P6	RNA, Ro-associated Y1 pseudogene 6 [Source:HGNC Symbol;Acc:42483]	64	6.38086	111.136	0.0214246	0.0315876
RP11-598F17.2		48	4.79042	718.048	0.0193204	0.0348582		RP11-107D24.2		60	5.9761	111.549	0.0143966	0.0242229
RP11-625H11.2		47	4.68828	81.5457	0.012033	0.0198653		RP11-107D24.2		61	6.0757	113.406	0.0163295	0.026834
RP11-62G11.1		41	4.09182	718.169	0.0190588	0.0348582		RP11-120K24.3		83	8.27517	117.934	0.0135066	0.0215227
RP11-641D5.2		46	4.59082	715.801	0.02475	0.0394922		RP11-154B12.3		64	6.3745	111.871	0.0140634	0.0242229
RP11-649A16.1		41	4.09182	718.169	0.0190588	0.0348582		RP11-154B12.3		129	6.4243	110.164	0.020489	0.0320995
RP11-64K7.1		44	4.39122	712.643	0.0344947	0.0394922		RP11-154J22.1		62	6.1753	111.74	0.0141985	0.0242229
RP11-651J20.1		48	4.79042	718.048	0.0193204	0.0348582		RP11-154J22.1		62	6.1753	113.47	0.0162549	0.026834
RP11-651P23.2		120	3.99202	714.063	0.0297781	0.0394922		RP11-160C18.4		64	6.3745	111.871	0.0140634	0.0242229
RP11-651P23.4		120	3.99202	714.063	0.0297781	0.0394922		RP11-172E9.2		60	6	116.98	0.0137929	0.0229406
RP11-651P23.5		120	3.99202	714.063	0.0297781	0.0394922		RP11-172E9.2		60	5.98205	110.623	0.0221546	0.0324001
RP11-664D7.4	HCG1787533; Uncharacterized protein [Source:UniProtKB/TrEMBL;Acc:G3XAN2]	143330	14333	494.311	1.788e-191	3.57601e-191		RP11-182L7.1		63	6.2749	111.812	0.0141233	0.0242229
RP11-69H7.2		48	4.78803	74.7271	0.0226885	0.0351979		RP11-184D12.1		63	6.2749	111.812	0.0141233	0.0242229
RP11-702L6.4		37	3.69261	710.275	0.0437071	0.0446959		RP11-196P2.1		82	8.2	116.946	0.0138258	0.0229406
RP11-70C1.3		41	4.09182	712.963	0.0333825	0.0394922		RP11-208K4.1		61	6.0757	111.652	0.0142894	0.0242229
RP11-71G7.1		44	4.39122	718.251	0.0188827	0.0348582		RP11-208K4.1		62	6.1753	113.47	0.0162549	0.026834
RP11-789L4.1		47	4.69062	714.494	0.0284591	0.0394922		RP11-20G13.1		71	7.07171	111.891	0.0140427	0.0242229
RP11-795A2.2		95	4.74052	717.994	0.0194382	0.0348582		RP11-20G13.1		72	7.17131	113.334	0.0164135	0.026834
RP11-809F4.2		49	4.89022	712.686	0.0343415	0.0394922		RP11-210M15.1		64	6.3745	111.871	0.0140634	0.0242229
RP11-815J21.2		48	4.78803	81.6025	0.0119667	0.0198653		RP11-24B19.3		65	6.48056	111.225	0.0212992	0.0315876
RP11-81N13.1		44	4.39122	713.276	0.0323203	0.0394922		RP11-24D15.1		66	6.57371	106.311	0.0265666	0.0408456
RP11-82L7.4		53	5.28678	81.5225	0.0120601	0.0198653		RP11-24J19.1		70	6.97211	113.469	0.0162564	0.026834
RP11-85I21.1		47	4.69062	715.126	0.0266098	0.0394922		RP11-255M2.1		73	7.27092	111.779	0.0141581	0.0242229
RP11-85M11.2		38	3.79242	717.868	0.0197136	0.0348582		RP11-255M2.1		73	7.27092	113.247	0.0165145	0.026834
RP11-889D3.2		48	4.79042	718.048	0.0193204	0.0348582		RP11-26F2.1		126	6.2749	109.695	0.0211585	0.0328744
RP11-88H10.3		46	4.59082	713.155	0.0327264	0.0394922		RP11-26F2.2		70	6.97211	111.881	0.0140526	0.0242229
RP11-88I21.2		46	4.59082	718.193	0.019008	0.0348582		RP11-26F2.2		126	6.2749	109.695	0.0211585	0.0328744
RP11-91K9.1		40	3.99202	718.094	0.0192207	0.0348582		RP11-298P3.4		60	5.98205	118.07	0.0133778	0.0215227
RP13-526J3.1		43	4.29142	713.338	0.0321153	0.0394922		RP11-299G20.3		60	5.9761	111.549	0.0143963	0.0242229
RPL10AP6	ribosomal protein L10a pseudogene 6 [Source:HGNC Symbol;Acc:36504]	45	4.49102	718.233	0.0189218	0.0348582		RP11-299G20.3		60	5.9761	113.328	0.0164196	0.026834
RPL13AP5	ribosomal protein L13a pseudogene 5 [Source:HGNC Symbol;Acc:23736]	1891	187.786	703.649	0	0		RP11-307N16.6		60	5.98205	118.068	0.0133797	0.0215227
RPL21P71	ribosomal protein L21 pseudogene 71 [Source:HGNC Symbol;Acc:36049]	41	4.09182	718.169	0.0190588	0.0348582		RP11-307N16.6		60	6	116.98	0.0137929	0.0229406
RPL31P20	ribosomal protein L31 pseudogene 20 [Source:HGNC Symbol;Acc:36303]	48	4.79042	718.048	0.0193204	0.0348582		RP11-307N16.6		62	6.2	117.259	0.0135251	0.0229406
RPL31P40	ribosomal protein L31 pseudogene 40 [Source:HGNC Symbol;Acc:36134]	143330	14333	494.311	1.788e-191	3.57601e-191		RP11-309I15.1		60	6	116.98	0.0137929	0.0229406
RPL32P9	ribosomal protein L32 pseudogene 9 [Source:HGNC Symbol;Acc:35481]	47	4.69062	718.131	0.019141	0.0348582		RP11-326L17.1		74	7.37052	113.148	0.0166316	0.026834
RPL36P20	ribosomal protein L36 pseudogene 20 [Source:HGNC Symbol;Acc:44564]	38	3.79242	713.465	0.0316966	0.0394922		RP11-344A16.2		58	5.77689	113.12	0.016664	0.026834
RPL6P7	ribosomal protein L6 pseudogene 7 [Source:HGNC Symbol;Acc:35801]	40	3.99202	718.094	0.0192207	0.0348582		RP11-355N15.1		73	7.27092	111.73	0.0142079	0.0242229
RPL7AP11	ribosomal protein L7a pseudogene 11 [Source:HGNC Symbol;Acc:35242]	40	3.99202	712.649	0.0344738	0.0394922		RP11-355N15.1		62	6.1753	113.442	0.0162871	0.026834
RPL7P15	ribosomal protein L7 pseudogene 15 [Source:HGNC Symbol;Acc:36740]	45	4.49102	718.233	0.0189218	0.0348582		RP11-368J22.2		78	7.76892	111.362	0.0145927	0.0242229
RPS12P5	ribosomal protein S12 pseudogene 5 [Source:HGNC Symbol;Acc:36525]	40	3.99202	718.094	0.0192207	0.0348582		RP11-382A20.4		62	6.1753	104.572	0.0234761	0.0376033
RPS15AP16	ribosomal protein S15a pseudogene 16 [Source:HGNC Symbol;Acc:36764]	44	4.39122	711.491	0.0387539	0.0415359		RP11-386M24.3		75	7.47012	113.036	0.0167636	0.026834
RPS15P5	ribosomal protein S15 pseudogene 5 [Source:HGNC Symbol;Acc:35536]	48	4.79042	718.048	0.0193204	0.0348582		RP11-386M24.6		75	7.47012	113.036	0.0167636	0.026834
RPS27P12	ribosomal protein S27 pseudogene 12 [Source:HGNC Symbol;Acc:35843]	42	4.19162	714.058	0.0297957	0.0394922		RP11-394A14.2		78	7.8	117.42	0.0133722	0.0229406
RPS3AP6	ribosomal protein S3A pseudogene 6 [Source:HGNC Symbol;Acc:18630]	54	5.38653	74.6443	0.0228558	0.0351979		RP11-397O8.7		62	6.18146	118.356	0.0131119	0.0215227
RYBP	RING1 and YY1 binding protein [Source:HGNC Symbol;Acc:10480]	38	3.79242	717.868	0.0197136	0.0348582		RP11-397O8.7		64	6.4	117.476	0.0133198	0.0229406
RYK	receptor-like tyrosine kinase [Source:HGNC Symbol;Acc:10481]	40	3.99202	712.339	0.0355806	0.039808		RP11-3D4.3		77	7.66932	111.406	0.0145463	0.0242229
SCAPER	S-phase cyclin A-associated protein in the ER [Source:HGNC Symbol;Acc:13081]	54	5.38653	81.5272	0.0120547	0.0198653		RP11-408J6.1		71	7.07171	113.408	0.0163273	0.026834
SDHAP2	succinate dehydrogenase complex, subunit A, flavoprotein pseudogene 2 [Source:HGNC Symbol;Acc:27408]	46	4.59082	714.03	0.0298809	0.0394922		RP11-505E24.3		64	6.3745	111.871	0.0140634	0.0242229
SEMA5B	sema domain, seven thrombospondin repeats (type 1 and type 1-like), transmembrane domain (TM) and short cytoplasmic domain, (semaphorin) 5B [Source:HGNC Symbol;Acc:10737]	39	3.89222	713.978	0.0300463	0.0394922		RP11-546B15.1		76	7.56972	111.517	0.0144296	0.0242229
SENP5	SUMO1/sentrin specific peptidase 5 [Source:HGNC Symbol;Acc:28407]	42	4.19162	718.22	0.0189498	0.0348582		RP11-546B15.1		75	7.47012	113.036	0.0167636	0.026834
SENP7	SUMO1/sentrin specific peptidase 7 [Source:HGNC Symbol;Acc:30402]	42	4.19162	710.81	0.0414703	0.043592		RP11-552E10.1		58	5.77689	111.297	0.0146624	0.0242229
SETD2	SET domain containing 2 [Source:HGNC Symbol;Acc:18420]	38	3.79242	717.868	0.0197136	0.0348582		RP11-552E10.1		56	5.57769	112.851	0.0169853	0.026834
SETD2	SET domain containing 2 [Source:HGNC Symbol;Acc:18420]	137	4.55755	717.263	0.0210881	0.036381		RP11-561C5.1		63	6.2749	111.818	0.0141176	0.0242229
SH2D7	SH2 domain containing 7 [Source:HGNC Symbol;Acc:34549]	48	4.78803	81.61	0.0119579	0.0198653		RP11-566K19.6		70	6.97211	111.881	0.0140526	0.0242229
SI	sucrase-isomaltase (alpha-glucosidase) [Source:HGNC Symbol;Acc:10856]	48	4.79042	718.048	0.0193204	0.0348582		RP11-566K19.6		126	6.2749	109.695	0.0211585	0.0328744
SLC4A7	solute carrier family 4, sodium bicarbonate cotransporter, member 7 [Source:HGNC Symbol;Acc:11033]	47	4.69062	710.583	0.0424057	0.0439618		RP11-578F21.3		71	7.07171	111.891	0.0140427	0.0242229
SLC6A6	solute carrier family 6 (neurotransmitter transporter), member 6 [Source:HGNC Symbol;Acc:11052]	46	4.59082	718.193	0.019008	0.0348582		RP11-578F21.3		72	7.17131	113.334	0.0164135	0.026834
SLC9A9	solute carrier family 9, subfamily A (NHE9, cation proton antiporter 9), member 9 [Source:HGNC Symbol;Acc:20653]	45	4.49102	718.233	0.0189218	0.0348582		RP11-616K22.2		60	5.9761	111.516	0.0144315	0.0242229
SNORA63	Small nucleolar RNA SNORA63 [Source:RFAM;Acc:RF00092]	48	4.78803	81.61	0.0119579	0.0198653		RP11-621H8.2		76	7.56972	111.517	0.0144296	0.0242229
SNORD5	Small nucleolar RNA SNORD5 [Source:RFAM;Acc:RF01161]	42	4.19162	718.22	0.0189498	0.0348582		RP11-624L4.2		62	6.1753	111.74	0.0141985	0.0242229
SNORD61	Small nucleolar RNA SNORD61 [Source:RFAM;Acc:RF00270]	43	4.29142	718.247	0.0188916	0.0348582		RP11-643A5.2		59	5.87649	111.382	0.0145721	0.0242229
snoU13	Small nucleolar RNA U13 [Source:RFAM;Acc:RF01210]	38	3.79242	717.868	0.0197136	0.0348582		RP11-643A5.2		59	5.87649	113.129	0.0166538	0.026834
snoU13	Small nucleolar RNA U13 [Source:RFAM;Acc:RF01210]	39	3.89222	718.008	0.0194075	0.0348582		RP11-648K4.2		75	7.47012	111.617	0.014326	0.0242229
snoU13	Small nucleolar RNA U13 [Source:RFAM;Acc:RF01210]	39	3.89222	718.008	0.0194075	0.0348582		RP11-648K4.2		75	7.47012	113.036	0.0167636	0.026834
snoU13	Small nucleolar RNA U13 [Source:RFAM;Acc:RF01210]	46	4.59082	718.193	0.019008	0.0348582		RP11-648K4.2		57	5.67729	112.994	0.016814	0.026834
snoU13	Small nucleolar RNA U13 [Source:RFAM;Acc:RF01210]	44	4.39122	718.251	0.0188827	0.0348582		RP11-661P17.1		62	6.1753	111.74	0.0141985	0.0242229
SOX2-OT	SOX2 overlapping transcript (non-protein coding) [Source:HGNC Symbol;Acc:20209]	46	4.59082	711.813	0.0375212	0.0415359		RP11-661P17.1		58	5.77689	113.121	0.0166638	0.026834
SPATA16	spermatogenesis associated 16 [Source:HGNC Symbol;Acc:29935]	46	4.59082	718.193	0.019008	0.0348582		RP11-661P17.1		62	6.1753	113.47	0.0162549	0.026834
SPATA16	spermatogenesis associated 16 [Source:HGNC Symbol;Acc:29935]	44	4.39122	718.251	0.0188827	0.0348582		RP11-66B24.5		75	7.47012	111.617	0.014326	0.0242229
SPG21	spastic paraplegia 21 (autosomal recessive, Mast syndrome) [Source:HGNC Symbol;Acc:20373]	49	4.88778	70.5302	0.0325746	0.0491813		RP11-66B24.5		71	7.07171	113.408	0.0163273	0.026834
ST13P14	suppression of tumorigenicity 13 (colon carcinoma) (Hsp70 interacting protein) pseudogene 14 [Source:HGNC Symbol;Acc:38849]	43	4.29142	713.151	0.0327417	0.0394922		RP11-684B21.1		63	6.2749	111.812	0.0141233	0.0242229
STT3B	STT3B, subunit of the oligosaccharyltransferase complex (catalytic) [Source:HGNC Symbol;Acc:30611]	41	4.09182	709.913	0.0452794	0.0456675		RP11-692C24.2		72	7.17131	111.841	0.0140939	0.0242229
SV2B	synaptic vesicle glycoprotein 2B [Source:HGNC Symbol;Acc:16874]	52	5.18703	81.6274	0.0119377	0.0198653		RP11-692C24.2		71	7.07171	113.408	0.0163273	0.026834
SV2B	synaptic vesicle glycoprotein 2B [Source:HGNC Symbol;Acc:16874]	46	4.58853	81.4859	0.0121032	0.0198653		RP11-69H14.6		76	7.56972	111.519	0.014428	0.0242229
TATDN2	TatD DNase domain containing 2 [Source:HGNC Symbol;Acc:28988]	48	4.79042	710.227	0.043912	0.0447032		RP11-69H7.4		58	5.77689	111.297	0.0146624	0.0242229
TBL1XR1	transducin (beta)-like 1 X-linked receptor 1 [Source:HGNC Symbol;Acc:29529]	44	4.39122	718.251	0.0188827	0.0348582		RP11-69H7.4		58	5.77689	113.121	0.0166638	0.026834
TCAIM	T cell activation inhibitor, mitochondrial [Source:HGNC Symbol;Acc:25241]	41	4.09182	718.169	0.0190588	0.0348582		RP11-718O11.1		72	7.17131	113.334	0.0164135	0.026834
TEX9	testis expressed 9 [Source:HGNC Symbol;Acc:29585]	49	4.88778	81.6426	0.01192	0.0198653		RP11-745A24.1		67	6.67331	104.794	0.0231274	0.0373971
TFRC	transferrin receptor [Source:HGNC Symbol;Acc:11763]	44	4.39122	718.251	0.0188827	0.0348582		RP11-758N13.3		76	7.56972	111.517	0.0144296	0.0242229
THRB	thyroid hormone receptor, beta [Source:HGNC Symbol;Acc:11799]	48	4.79042	718.048	0.0193204	0.0348582		RP11-798K3.3		60	5.9761	111.549	0.0143966	0.0242229
TKT	transketolase [Source:HGNC Symbol;Acc:11834]	38	3.79242	717.868	0.0197136	0.0348582		RP11-798K3.3		60	5.9761	113.326	0.0164221	0.026834
TLN2	talin 2 [Source:HGNC Symbol;Acc:15447]	47	4.68828	81.5457	0.012033	0.0198653		RP11-798K3.4		60	5.9761	111.549	0.0143966	0.0242229
TM4SF1	transmembrane 4 L six family member 1 [Source:HGNC Symbol;Acc:11853]	45	4.49102	715.841	0.0246422	0.0394922		RP11-798K3.4		60	5.9761	113.326	0.0164221	0.026834
TM4SF1-AS1	TM4SF1 antisense RNA 1 [Source:HGNC Symbol;Acc:40587]	45	4.49102	715.841	0.0246422	0.0394922		RP11-810K23.10		71	7.07171	111.891	0.0140427	0.0242229
TNK2	tyrosine kinase, non-receptor, 2 [Source:HGNC Symbol;Acc:19297]	46	4.59082	713.687	0.0309737	0.0394922		RP11-810K23.9		71	7.07171	111.891	0.0140427	0.0242229
TOMM22P6	translocase of outer mitochondrial membrane 22 homolog (yeast) pseudogene 6 [Source:HGNC Symbol;Acc:38742]	47	4.69062	718.131	0.019141	0.0348582		RP11-928F19.2		77	7.66932	111.491	0.0144572	0.0242229
TOMM70A	translocase of outer mitochondrial membrane 70 homolog A (S. cerevisiae) [Source:HGNC Symbol;Acc:11985]	41	4.09182	714.007	0.0299538	0.0394922		RP13-444H2.1		60	5.98205	118.068	0.0133797	0.0215227
TOP2B	topoisomerase (DNA) II beta 180kDa [Source:HGNC Symbol;Acc:11990]	42	4.19162	718.22	0.0189498	0.0348582		RP13-444H2.1		61	6.1	117.127	0.0136509	0.0229406
TRA2B	transformer 2 beta homolog (Drosophila) [Source:HGNC Symbol;Acc:10781]	42	4.19162	713.62	0.0311878	0.0394922		RPL12P34	ribosomal protein L12 pseudogene 34 [Source:HGNC Symbol;Acc:36168]	59	5.9	116.817	0.0139518	0.0229795
TRPM1	transient receptor potential cation channel, subfamily M, member 1 [Source:HGNC Symbol;Acc:7146]	48	4.78803	81.61	0.0119579	0.0198653		RPL31P40	ribosomal protein L31 pseudogene 40 [Source:HGNC Symbol;Acc:36134]	128473	12847.3	723.639	0	0
TUBBP11	tubulin, beta class I pseudogene 11 [Source:HGNC Symbol;Acc:42184]	42	4.19162	718.22	0.0189498	0.0348582		RPL31P53	ribosomal protein L31 pseudogene 53 [Source:HGNC Symbol;Acc:35749]	60	6	116.978	0.0137945	0.0229406
TUSC7	tumor suppressor candidate 7 (non-protein coding) [Source:HGNC Symbol;Acc:27701]	44	4.39122	718.251	0.0188827	0.0348582		RPL7P45	ribosomal protein L7 pseudogene 45 [Source:HGNC Symbol;Acc:35522]	62	6.18146	118.356	0.0131119	0.0215227
TXNL4A	thioredoxin-like 4A [Source:HGNC Symbol;Acc:30551]	49456	4945.6	433.629	2.43285e-261	2.43285e-261		RPL7P45	ribosomal protein L7 pseudogene 45 [Source:HGNC Symbol;Acc:35522]	62	6.2	117.259	0.0135251	0.0229406
UBAP1L	ubiquitin associated protein 1-like [Source:HGNC Symbol;Acc:40028]	54	5.38653	81.5272	0.0120547	0.0198653		RPL7P45	ribosomal protein L7 pseudogene 45 [Source:HGNC Symbol;Acc:35522]	77	7.67697	111.198	0.0213372	0.0315876
UBE2CP4	ubiquitin-conjugating enzyme E2C pseudogene 4 [Source:HGNC Symbol;Acc:43553]	47	4.68828	81.5579	0.0120187	0.0198653		RPL7P45	ribosomal protein L7 pseudogene 45 [Source:HGNC Symbol;Acc:35522]	72	7.2	110.359	0.0216373	0.0353387
UBE2E1	ubiquitin-conjugating enzyme E2E 1 [Source:HGNC Symbol;Acc:12477]	45	4.49102	713.324	0.0321609	0.0394922		RPL7P45	ribosomal protein L7 pseudogene 45 [Source:HGNC Symbol;Acc:35522]	78	7.8	105.423	0.029694	0.0453761
UBE2E1-AS1	UBE2E1 antisense RNA 1 [Source:HGNC Symbol;Acc:40598]	45	4.49102	713.324	0.0321609	0.0394922		RPP40P2	ribonuclease P/MRP 40kDa subunit pseudogene 2 [Source:HGNC Symbol;Acc:39770]	77	7.7	117.509	0.0132888	0.0229406
UBE2E2	ubiquitin-conjugating enzyme E2E 2 [Source:HGNC Symbol;Acc:12478]	47	4.69062	718.131	0.019141	0.0348582		RPS20P32	ribosomal protein S20 pseudogene 32 [Source:HGNC Symbol;Acc:36444]	60	5.98205	118.11	0.0133403	0.0215227
UBL5P3	ubiquitin-like 5 pseudogene 3 [Source:HGNC Symbol;Acc:44641]	39	3.89222	717.994	0.019438	0.0348582		RPS20P32	ribosomal protein S20 pseudogene 32 [Source:HGNC Symbol;Acc:36444]	61	6.1	109.733	0.022544	0.0353387
UBL7	ubiquitin-like 7 (bone marrow stromal cell-derived) [Source:HGNC Symbol;Acc:28221]	50	4.98753	81.6561	0.0119044	0.0198653		SLC25A15P2	solute carrier family 25 (mitochondrial carrier; ornithine transporter) member 15 pseudogene 2 [Source:HGNC Symbol;Acc:39843]	62	6.18146	118.356	0.0131119	0.0215227
UBL7-AS1	UBL7 antisense RNA 1 (head to head) [Source:HGNC Symbol;Acc:48614]	50	4.98753	81.6561	0.0119044	0.0198653		SNORA25	Small nucleolar RNA SNORA25 [Source:RFAM;Acc:RF00402]	63	6.28116	106.415	0.0289864	0.0419301
UBQLN4P1	ubiquilin 4 pseudogene 1 [Source:HGNC Symbol;Acc:31133]	44	4.39122	712.806	0.0339222	0.0394922		SNORA25	Small nucleolar RNA SNORA25 [Source:RFAM;Acc:RF00402]	63	6.3	105.377	0.0297781	0.0453761
ULK4	unc-51 like kinase 4 [Source:HGNC Symbol;Acc:15784]	38	3.79242	713.465	0.0316966	0.0394922		SNORA76	Small nucleolar RNA SNORA76 [Source:RFAM;Acc:RF00598]	81	8.08383	114.643	0.00670058	0.0154705
UTS2B	urotensin 2B [Source:HGNC Symbol;Acc:30894]	44	4.39122	718.251	0.0188827	0.0348582		SNORA9	Small nucleolar RNA SNORA9 [Source:RFAM;Acc:RF00411]	83	8.27517	117.934	0.0135066	0.0215227
UTS2B	urotensin 2B [Source:HGNC Symbol;Acc:30894]	37	3.69261	711.222	0.0398108	0.0424398		SNORD11	Small nucleolar RNA SNORD11 [Source:RFAM;Acc:RF01182]	71	7.07171	111.863	0.0140711	0.0242229
VGLL3	vestigial like 3 (Drosophila) [Source:HGNC Symbol;Acc:24327]	39	3.89222	715.602	0.025287	0.0394922		SNORD11	Small nucleolar RNA SNORD11 [Source:RFAM;Acc:RF01182]	72	7.17131	113.334	0.0164135	0.026834
VIM	vimentin [Source:HGNC Symbol;Acc:12692]	2157	214.201	710.628	0	0		SNORD22	Small nucleolar RNA SNORD22 [Source:RFAM;Acc:RF00099]	59	5.88235	117.9	0.0135382	0.0215227
VIM-AS1	VIM antisense RNA 1 [Source:HGNC Symbol;Acc:44879]	2157	214.201	710.628	0	0		snoU13	Small nucleolar RNA U13 [Source:RFAM;Acc:RF01210]	82	8.17547	118.082	0.0133671	0.0215227
VIMP	VCP-interacting membrane protein [Source:HGNC Symbol;Acc:30396]	45	4.48878	81.3934	0.0122124	0.0198653		SNRPGP14	small nuclear ribonucleoprotein polypeptide G pseudogene 14 [Source:HGNC Symbol;Acc:42039]	60	5.98205	118.068	0.0133797	0.0215227
VPS8	vacuolar protein sorting 8 homolog (S. cerevisiae) [Source:HGNC Symbol;Acc:29122]	38	3.79242	717.868	0.0197136	0.0348582		SOGA2P1	SOGA family member 2 pseudogene 1 [Source:HGNC Symbol;Acc:42040]	79	7.87637	118.455	0.0130208	0.0215227
XPC	xeroderma pigmentosum, complementation group C [Source:HGNC Symbol;Acc:12816]	90	4.49102	716.618	0.0226435	0.0387684		SOGA2P1	SOGA family member 2 pseudogene 1 [Source:HGNC Symbol;Acc:42040]	79	7.9	109.914	0.0222782	0.0353387
XRN1	5'-3' exoribonuclease 1 [Source:HGNC Symbol;Acc:30654]	38	3.79242	710.985	0.0407576	0.0432452		SPATA2P1	spermatogenesis associated 2 pseudogene 1 [Source:HGNC Symbol;Acc:39446]	79	7.87637	118.455	0.0130208	0.0215227
Y_RNA	Y RNA [Source:RFAM;Acc:RF00019]	42	4.19162	718.22	0.0189498	0.0348582		SPATA2P1	spermatogenesis associated 2 pseudogene 1 [Source:HGNC Symbol;Acc:39446]	79	7.9	117.319	0.0134675	0.0229406
Y_RNA	Y RNA [Source:RFAM;Acc:RF00019]	39	3.89222	717.994	0.019438	0.0348582		STARP1	steroidogenic acute regulatory protein pseudogene 1 [Source:HGNC Symbol;Acc:11360]	80	8	117.207	0.0135748	0.0229406
Y_RNA	Y RNA [Source:RFAM;Acc:RF00019]	39	3.89222	714.149	0.0295113	0.0394922		STARP1	steroidogenic acute regulatory protein pseudogene 1 [Source:HGNC Symbol;Acc:11360]	81	8.1	117.082	0.0136942	0.0229406
Y_RNA	Y RNA [Source:RFAM;Acc:RF00019]	42	4.19162	710.81	0.0414703	0.043592		STARP1	steroidogenic acute regulatory protein pseudogene 1 [Source:HGNC Symbol;Acc:11360]	143	7.12861	114.752	0.0168266	0.0263274
ZBBX	zinc finger, B-box domain containing [Source:HGNC Symbol;Acc:26245]	41	4.09182	718.169	0.0190588	0.0348582		TPTE2P2	transmembrane phosphoinositide 3-phosphatase and tensin homolog 2 pseudogene 2 [Source:HGNC Symbol;Acc:38076]	60	5.98205	118.068	0.0133797	0.0215227
ZDHHC23	zinc finger, DHHC-type containing 23 [Source:HGNC Symbol;Acc:28654]	37	3.69261	709.896	0.0453534	0.0456675		TPTE2P2	transmembrane phosphoinositide 3-phosphatase and tensin homolog 2 pseudogene 2 [Source:HGNC Symbol;Acc:38076]	61	6.1	117.127	0.0136509	0.0229406
ZNF587P1	zinc finger protein 587 pseudogene 1 [Source:HGNC Symbol;Acc:42438]	42	4.19162	712.43	0.0352502	0.039808		TXNL1P1	thioredoxin-like 1 pseudogene 1 [Source:HGNC Symbol;Acc:39459]	60	6	116.98	0.0137929	0.0229406
ZNF621	zinc finger protein 621 [Source:HGNC Symbol;Acc:24787]	43	4.29142	712.638	0.0345102	0.0394922		VDAC1P12	voltage-dependent anion channel 1 pseudogene 12 [Source:HGNC Symbol;Acc:39680]	80	8	117.191	0.0135899	0.0229406
ZPLD1	zona pellucida-like domain containing 1 [Source:HGNC Symbol;Acc:27022]	91	4.54092	715.732	0.0249345	0.0394922		WASF3-AS1	WASF3 antisense RNA 1 [Source:HGNC Symbol;Acc:39841]	82	8.17547	118.082	0.0133671	0.0215227
								WASF3-AS1	WASF3 antisense RNA 1 [Source:HGNC Symbol;Acc:39841]	81	8.1	117.082	0.0136942	0.0229406
								Y_RNA	Y RNA [Source:RFAM;Acc:RF00019]	325446	32544.6	721.839	0	0
								Y_RNA	Y RNA [Source:RFAM;Acc:RF00019]	121	6.0259	111.63	0.014312	0.0242229
								Y_RNA	Y RNA [Source:RFAM;Acc:RF00019]	62	6.1753	111.74	0.0141985	0.0242229
								Y_RNA	Y RNA [Source:RFAM;Acc:RF00019]	61	6.0757	113.406	0.0163295	0.026834
								ZDHHC4P1	zinc finger, DHHC-type containing 4 pseudogene 1 [Source:HGNC Symbol;Acc:39443]	213	7.07876	110.552	0.0222575	0.0324001
								ZDHHC4P1	zinc finger, DHHC-type containing 4 pseudogene 1 [Source:HGNC Symbol;Acc:39443]	214	7.13333	109.196	0.0233472	0.0363179
