# Supplementary material for: Arginine methylation expands the regulatory mechanisms and extends the genomic landscape under E2F control
Source: Sci Adv. 2019 Jun 26;5(6):eaaw4640. doi: 10.1126/sciadv.aaw4640 (PMC6594773; doi:10.1126/sciadv.aaw4640)
Supplement: Table S5 [file aaw4640_Table_S5.xlsx]

## Sheet: Sheet1
Table S5: List of overlapping E2F target genes between RIP-seq (Figure 4)
and rMATS splicing analysis (Figure 2A)
gene_name	E2F1 RIP-seq condition
CACNA2D3	si_NT
EPHA6	si_NT
FAM227B	si_NT
KAT2B	si_NT
KIAA1407	si_NT
MFI2	si_NT
MGA	si_NT
NMNAT3	si_NT
QTRTD1	si_NT
RNF13	si_NT
RP11-81N13.1	si_NT
SETD2	si_NT
STT3B	si_NT
UBL7	si_NT
UTS2B	si_NT
ZBBX	si_NT
ABCC4	si_TSN
CHEK2	si_TSN
CYP11A1	si_TSN
INTS6	si_TSN
INTS6-AS1	si_TSN
LMO7	si_TSN
LRRK1	si_TSN
MCF2L	si_TSN
PCSK6	si_TSN
RNASEH2B-AS1	si_TSN
SEMA6D	si_TSN
TCF12	si_TSN
TIPIN	si_TSN
