# Supplementary material for: Arginine methylation expands the regulatory mechanisms and extends the genomic landscape under E2F control
Source: Sci Adv. 2019 Jun 26;5(6):eaaw4640. doi: 10.1126/sciadv.aaw4640 (PMC6594773; doi:10.1126/sciadv.aaw4640)
Supplement: Table S6 [file aaw4640_Table_S6.xlsx]

## Sheet: Sheet1
Table S6: List of RIP-seq reads that span exon junctions
chromosome	peak start	peak end	strand	junction start	junction end	RIP	gene ID
chr11	111690001	111700000	-	111680498	111706887	E2F1_siNT	ALG9
chr3	58967701	58977720	-	58923489	59025282	E2F1_siNT	C3orf67
chr3	56352481	56362500	-	56330464	56468378	E2F1_siNT	ERC2
chr3	59929621	59939640	-	59908141	59997096	E2F1_siNT	FHIT
chr3	189718681	189728700	-	189713232	189838040	E2F1_siNT	LEPREL1
chr3	189718681	189728700	-	189713232	189839991	E2F1_siNT	LEPREL1
chr3	66472681	66482700	-	66467691	66501982	E2F1_siNT	LRIG1
chr3	183536341	183546360	-	183535900	183542934	E2F1_siNT	MAP6D1
chr3	168887101	168897120	-	168861621	169098974	E2F1_siNT	MECOM
chr3	168887101	168897120	-	168861621	169381123	E2F1_siNT	MECOM
chr3	169087501	169097520	-	168861621	169098974	E2F1_siNT	MECOM
chr3	169087501	169097520	-	168861621	169381123	E2F1_siNT	MECOM
chr1	145270001	145280000	+	144824757	145313333	E2F1_siNT	NBPF20
chr1	145270001	145280000	+	144824757	145313333	E2F1_siNT	NBPF8
chr1	145270001	145280000	+	144827929	145313333	E2F1_siNT	NBPF8
chr1	145270001	145280000	+	144824757	145313333	E2F1_siNT	NBPF9
chr1	145270001	145280000	+	144827929	145313333	E2F1_siNT	NBPF9
chr1	145270001	145280000	+	145273445	145281368	E2F1_siNT	NOTCH2NL
chr3	129308101	129318120	-	129308371	129324171	E2F1_siNT	PLXND1
chr3	101171941	101181960	-	101090971	101177798	E2F1_siNT	SENP7
chr3	101171941	101181960	-	101117900	101177798	E2F1_siNT	SENP7
chr3	101171941	101181960	-	101136635	101177798	E2F1_siNT	SENP7
chr15	65272776	65282800	-	65275932	65281743	E2F1_siNT	SPG21
chr15	65272776	65282800	-	65275932	65282002	E2F1_siNT	SPG21
chr3	100109821	100119840	-	100105823	100119469	E2F1_siNT	TOMM70A
chr3	191041321	191051340	-	191034229	191046419	E2F1_siNT	UTS2B
chr3	142033501	142043520	-	142037746	142048275	E2F1_siNT	XRN1
chr13	43510001	43540000	-	43500566	43528083	E2F1_siTSN	EPSTI1
chr15	20612121	20622160	-	20613983	20636345	E2F1_siTSN	HERC2P3
chr13	53600321	53610350	+	53603176	53608482	E2F1_siTSN	OLFM4
chr15	65049161	65059200	-	65043838	65067431	E2F1_siTSN	RBPMS2
chr13	20090001	20100000	-	20077418	20110735	E2F1_siTSN	TPTE2
chr13	20090001	20100000	-	20077418	20126710	E2F1_siTSN	TPTE2
chr13	20090001	20100000	-	20080079	20110735	E2F1_siTSN	TPTE2
chr13	52156001	52166030	+	52158961	52234731	E2F1_siTSN	WDFY2
